# Supplementary material for: Crystal structure of defect scheelite-type Nd2/3[WO4]
Source: IUCrdata. 2024 Mar 6;9(Pt 3):x240175. doi: 10.1107/S2414314624001755 (PMC10993567; doi:10.1107/S2414314624001755)
Supplement: Supplementary file 1 [file x-09-x240175-sup1.cif]

##############################################################################
#                                                                            #
# This CIF contains the data for a data article accepted for                 #
# publication in IUCrData. It conforms to the requirements of                #
# Notes for Authors for IUCrData, and has been                               #
# peer reviewed under the auspices of IUCrData.                              #
#                                                                            #
# Full details of the Crystallographic Information File format               #
# are given in the paper "The Crystallographic Information File (CIF):       #
# a New Standard Archive File for Crystallography" by S. R. Hall, F. H.      #
# Allen and I. D. Brown [Acta Cryst. (1991), A47, 655-685].                  #
#                                                                            #
# The current version of the core CIF dictionary is obtainable from          #
# ftp://ftp.iucr.org/pub/cif_core.dic.                                       #
#                                                                            #
# Software is freely available for graphical display of the structure(s)     #
# in this CIF. For information consult the CIF software page                 #
# http://www.iucr.org/resources/cif/software.                                #
#                                                                            #
# This file may be used for bona fide research purposes within the           #
# scientific community so long as proper attribution is given to the data    # 
# article from which it was obtained.                                        #
#                                                                            #
##############################################################################
data_I
_audit_creation_method     'SHELXL-2018/1'
_journal_date_recd_electronic     2024-01-22
_journal_date_accepted     2024-02-22
_journal_name_full     'IUCrData'
_journal_year     2024
_journal_volume     9
_journal_issue      1
_journal_page_first     0
_journal_page_last     0
_journal_paper_category     HI
_journal_paper_doi     10.1107/S2414314624001755
_journal_coeditor_code     WM4207
_publ_contact_author_name     'Ingo Hartenbach'
_publ_contact_author_address
;
Universit\"at Stuttgart
Institute of Inorganic Chemistry
Pfaffenwaldring 55
70569 Stuttgart
Baden-W\"urttemberg
Germany
;
_publ_contact_author_email     'ingo.hartenbach@iac.uni-stuttgart.de'
_publ_contact_author_fax     ?
_publ_contact_author_phone     ?
_publ_section_title
;
Crystal structure of defect scheelite-type Nd~2/3~[WO~4~]
;
_publ_section_title_footnote     .
loop_
    _publ_author_name
    _publ_author_footnote
    _publ_author_address
    'Knies, Benjamin' .
;
University of Stuttgart
Institute of Inorganic Chemistry
Pfaffenwaldring 55
70569 Stuttgart
Germany
;
    'Hartenbach, Ingo' .
;
University of Stuttgart
Institute of Inorganic Chemistry
Pfaffenwaldring 55
70569 Stuttgart
Germany
;
_publ_section_synopsis
;
The crystal structure of defect-scheelite type Nd~2/3~[WO~4~] consists of
[WO~4~]^2-^ tetrahedra and trigonal [NdO~8~]^13--^ dodecahedra.
;
_chemical_name_systematic
;
Neodymium(III) <i>ortho</i>-oxidotungstate(VI)
;
_chemical_name_common     ?
_chemical_formula_moiety     'Nd0.67 W O4'
_chemical_formula_sum     'Nd0.67 O4 W'
_chemical_formula_iupac     'Nd0.67 [W O4]'
_chemical_formula_weight     344.01
_chemical_melting_point     ?
_space_group_crystal_system     tetragonal
_space_group_name_H-M_alt     'I 41/a'
_space_group_name_Hall     '-I 4ad'
loop_
    _space_group_symop_operation_xyz
    'x, y, z'
    '-x+1/2, -y, z+1/2'
    '-y+3/4, x+1/4, z+1/4'
    'y+3/4, -x+3/4, z+3/4'
    'x+1/2, y+1/2, z+1/2'
    '-x+1, -y+1/2, z+1'
    '-y+5/4, x+3/4, z+3/4'
    'y+5/4, -x+5/4, z+5/4'
    '-x, -y, -z'
    'x-1/2, y, -z-1/2'
    'y-3/4, -x-1/4, -z-1/4'
    '-y-3/4, x-3/4, -z-3/4'
    '-x+1/2, -y+1/2, -z+1/2'
    'x, y+1/2, -z'
    'y-1/4, -x+1/4, -z+1/4'
    '-y-1/4, x-1/4, -z-1/4'
_cell_length_a     5.3048(3)
_cell_length_b     5.3048(3)
_cell_length_c     11.4999(9)
_cell_angle_alpha     90
_cell_angle_beta     90
_cell_angle_gamma     90
_cell_volume     323.62(4)
_cell_formula_units_Z     4
_cell_measurement_reflns_used     1393
_cell_measurement_theta_min     2.85
_cell_measurement_theta_max     33.0
_cell_measurement_temperature     293(2)
_exptl_crystal_description     'platelet'
_exptl_crystal_colour     violet
_exptl_crystal_size_max     0.092
_exptl_crystal_size_mid     0.081
_exptl_crystal_size_min     0.063
_exptl_crystal_density_diffrn     7.061
_exptl_crystal_density_meas     ?
_exptl_crystal_density_method     'not measured'
_exptl_crystal_F_000     584
_exptl_absorpt_coefficient_mu     45.975
_exptl_absorpt_correction_type     numerical
_exptl_absorpt_process_details
;
[X-SHAPE (Stoe & Cie, 1997); HABITUS (Herrendorf, 1995)]
;
_exptl_absorpt_correction_T_min     0.0151
_exptl_absorpt_correction_T_max     0.0596
_diffrn_ambient_temperature     293(2)
_diffrn_radiation_type     'Mo K\a'
_diffrn_radiation_wavelength     0.71073
_diffrn_radiation_source     'fine-focus sealed tube'
_diffrn_radiation_monochromator     graphite
_diffrn_measurement_device_type     'Stoe IPDS'
_diffrn_measurement_method     '\w-scans'
_diffrn_detector_area_resol_mean     ?
_diffrn_reflns_number     2201
_diffrn_reflns_av_R_equivalents     0.0612
_diffrn_reflns_av_unetI/netI     0.0304
_diffrn_reflns_theta_min     4.231
_diffrn_reflns_theta_max     32.406
_diffrn_reflns_theta_full     25.242
_diffrn_measured_fraction_theta_max     1.000
_diffrn_measured_fraction_theta_full     1.000
_diffrn_reflns_limit_h_min     -8
_diffrn_reflns_limit_h_max     7
_diffrn_reflns_limit_k_min     -8
_diffrn_reflns_limit_k_max     7
_diffrn_reflns_limit_l_min     -17
_diffrn_reflns_limit_l_max     17
_refine_special_details     ?
_reflns_number_total     291
_reflns_number_gt     231
_reflns_threshold_expression     'I > 2\s(I)'
_refine_ls_structure_factor_coef     Fsqd
_refine_ls_matrix_type     full
_refine_ls_R_factor_all     0.0331
_refine_ls_R_factor_gt     0.0224
_refine_ls_wR_factor_gt     0.0476
_refine_ls_wR_factor_ref     0.0499
_refine_ls_goodness_of_fit_ref     1.008
_refine_ls_restrained_S_all     1.008
_refine_ls_number_reflns     291
_refine_ls_number_parameters     15
_refine_ls_number_restraints     0
_refine_ls_hydrogen_treatment     .
_refine_ls_weighting_scheme     calc
_refine_ls_weighting_details
                      'w=1/[\s^2^(Fo^2^)+(0.0265P)^2^] where P=(Fo^2^+2Fc^2^)/3'
_atom_sites_solution_hydrogens     .
_atom_sites_solution_primary     ?
_atom_sites_solution_secondary     ?
_refine_ls_shift/su_max     0.000
_refine_ls_shift/su_mean     0.000
_refine_diff_density_max     1.081
_refine_diff_density_min     -1.257
_refine_ls_extinction_method
;
SHELXL (Sheldrick, 2015b)
;
_refine_ls_extinction_coef     0.088(4)
_refine_ls_extinction_expression
                                  'Fc^*^=kFc[1+0.001xFc^2^\l^3^/sin(2\q)]^-1/4^'
loop_
    _atom_type_symbol
    _atom_type_description
    _atom_type_scat_dispersion_real
    _atom_type_scat_dispersion_imag
    _atom_type_scat_source
    'Nd' 'Nd' -0.1943 3.0179
                         'International Tables Vol C Tables 4.2.6.8 and 6.1.1.4'
    'W' 'W' -0.8490 6.8722
                         'International Tables Vol C Tables 4.2.6.8 and 6.1.1.4'
    'O' 'O' 0.0106 0.0060
                         'International Tables Vol C Tables 4.2.6.8 and 6.1.1.4'
_computing_data_collection
;
DIF4 (Stoe & Cie, 1991)
;
_computing_cell_refinement
;
DIF4 (Stoe & Cie, 1991)
;
_computing_data_reduction
;
REDU4 (Stoe & Cie, 1991)
;
_computing_structure_solution
;
SHELXT (Sheldrick, 2015a)
;
_computing_structure_refinement
;
SHELXL (Sheldrick, 2015b)
;
_computing_molecular_graphics
;
DIAMOND (Brandenburg & Putz, 2005)
;
_computing_publication_material
;
publCIF (Westrip, 2010)
;
loop_
    _atom_site_type_symbol
    _atom_site_label
    _atom_site_fract_x
    _atom_site_fract_y
    _atom_site_fract_z
    _atom_site_U_iso_or_equiv
    _atom_site_adp_type
    _atom_site_calc_flag
    _atom_site_occupancy
    _atom_site_disorder_assembly
    _atom_site_disorder_group
    Nd Nd 0.000000 0.250000 0.625000 0.0163(2) Uani d 0.6667 . .
    W W 0.000000 0.250000 0.125000 0.0135(2) Uani d 1 . .
    O O 0.2382(8) 0.3998(7) 0.0401(3) 0.0221(8) Uani d 1 . .
loop_
    _atom_site_aniso_label
    _atom_site_aniso_U_11
    _atom_site_aniso_U_22
    _atom_site_aniso_U_33
    _atom_site_aniso_U_12
    _atom_site_aniso_U_13
    _atom_site_aniso_U_23
    Nd 0.0176(3) 0.0176(3) 0.0139(4) 0.000 0.000 0.000
    W 0.0138(2) 0.0138(2) 0.0130(3) 0.000 0.000 0.000
    O 0.026(2) 0.022(2) 0.0185(17) 0.0001(15) 0.0047(16) 0.0011(16)
_geom_special_details
;
 All esds (except the esd in the dihedral angle between two l.s. planes)
 are estimated using the full covariance matrix.  The cell esds are taken
 into account individually in the estimation of esds in distances, angles
 and torsion angles; correlations between esds in cell parameters are only
 used when they are defined by crystal symmetry.  An approximate (isotropic)
 treatment of cell esds is used for estimating esds involving l.s. planes.
;
loop_
    _geom_bond_atom_site_label_1
    _geom_bond_atom_site_label_2
    _geom_bond_site_symmetry_2
    _geom_bond_distance
    _geom_bond_publ_flag
    Nd O 4_455 2.483(4) ?
    Nd O 10_556 2.483(4) ?
    Nd O 13 2.483(4) ?
    Nd O 7_445 2.483(4) ?
    Nd O 5_445 2.516(4) ?
    Nd O 2_565 2.516(4) ?
    Nd O 16_656 2.516(4) ?
    Nd O 11_566 2.516(4) ?
    Nd Nd 9_556 3.91161(19) ?
    Nd Nd 13_556 3.9116(2) ?
    Nd Nd 13_456 3.9116(2) ?
    Nd Nd 9_566 3.91161(19) ?
    W O 6_454 1.783(4) ?
    W O 12_666 1.783(4) ?
    W O 15 1.783(4) ?
    W O . 1.783(4) ?
loop_
    _geom_angle_atom_site_label_1
    _geom_angle_atom_site_label_2
    _geom_angle_atom_site_label_3
    _geom_angle_site_symmetry_1
    _geom_angle_site_symmetry_3
    _geom_angle
    _geom_angle_publ_flag
    O Nd O 4_455 10_556 125.78(12) ?
    O Nd O 4_455 13 125.78(12) ?
    O Nd O 10_556 13 80.25(19) ?
    O Nd O 4_455 7_445 80.2(2) ?
    O Nd O 10_556 7_445 125.78(12) ?
    O Nd O 13 7_445 125.78(12) ?
    O Nd O 4_455 5_445 152.39(16) ?
    O Nd O 10_556 5_445 68.34(10) ?
    O Nd O 13 5_445 77.05(15) ?
    O Nd O 7_445 5_445 72.96(8) ?
    O Nd O 4_455 2_565 72.96(8) ?
    O Nd O 10_556 2_565 77.05(15) ?
    O Nd O 13 2_565 68.34(10) ?
    O Nd O 7_445 2_565 152.39(16) ?
    O Nd O 5_445 2_565 134.35(18) ?
    O Nd O 4_455 16_656 77.05(15) ?
    O Nd O 10_556 16_656 152.39(16) ?
    O Nd O 13 16_656 72.96(8) ?
    O Nd O 7_445 16_656 68.34(10) ?
    O Nd O 5_445 16_656 98.65(6) ?
    O Nd O 2_565 16_656 98.65(7) ?
    O Nd O 4_455 11_566 68.34(10) ?
    O Nd O 10_556 11_566 72.96(8) ?
    O Nd O 13 11_566 152.39(16) ?
    O Nd O 7_445 11_566 77.05(15) ?
    O Nd O 5_445 11_566 98.65(7) ?
    O Nd O 2_565 11_566 98.65(6) ?
    O Nd O 16_656 11_566 134.35(18) ?
    O W O 6_454 12_666 107.43(13) ?
    O W O 6_454 15 107.43(13) ?
    O W O 12_666 15 113.6(3) ?
    O W O 6_454 . 113.6(3) ?
    O W O 12_666 . 107.43(13) ?
    O W O 15 . 107.43(13) ?
    W O Nd . 13 132.2(2) ?
    W O Nd . 5_554 120.51(19) ?
    Nd O Nd 13 5_554 102.95(15) ?
_shelx_space_group_comment
;
The symmetry employed for this shelxl refinement is uniquely defined
by the following loop, which should always be used as a source of
symmetry information in preference to the above space-group names.
They are only intended as comments.
;
_shelx_estimated_absorpt_T_min     ?
_shelx_estimated_absorpt_T_max     ?
_shelx_hkl_file
;
  -2   0   0 5569.31  134.08   0
   0   2   0 6196.11  129.59   0
   0  -2   0 6162.54  119.68   0
   2   0   0 5552.99  129.39   0
   2  -2   0 8178.97  125.18   0
   2   2   0 7908.41  115.83   0
  -2  -2   0 7820.73  140.93   0
  -2   2   0 8159.47  103.64   0
  -2   4   0 6344.73   75.53   0
   4   2   0 6459.04   86.01   0
   2  -4   0 6622.07  105.04   0
  -4  -2   0 5716.47   98.39   0
   0   4   0 7206.34  109.46   0
   4   0   0 7304.83   97.63   0
  -4   0   0 7486.51   97.74   0
   0  -4   0 6591.47  114.66   0
  -4   2   0 6638.91   98.27   0
   4  -2   0 6586.98  103.67   0
  -2  -4   0 6642.49  150.69   0
  -2  -4   0 6597.12  101.51   0
   4   4   0 4434.85   77.96   0
   4  -4   0 4206.43   82.13   0
  -4  -4   0 4750.47   91.03   0
  -4   4   0 3705.71   59.56   0
  -4  -4   0 3941.49  100.37   0
  -6  -4   0 3285.61   92.25   0
  -4   6   0 3246.74   70.35   0
   4  -6   0 3809.50  149.24   0
   6   4   0 3367.51  111.07   0
  -6  -4   0 3358.11   80.18   0
   2  -6   0 3553.46  106.94   0
  -6  -2   0 3037.51   66.47   0
   6   2   0 3290.56   62.94   0
  -2   6   0 3307.82   71.40   0
   0   6   0 4379.71   92.74   0
   0  -6   0 4922.38   94.95   0
   0  -6   0 4549.06  100.48   0
  -6   0   0 4227.68   86.62   0
   6   0   0 4654.22   84.90   0
  -2  -6   0 3860.11   78.53   0
  -6   2   0 4076.17   82.15   0
  -2  -6   0 3727.23   88.18   0
   6  -2   0 3962.09  101.42   0
  -4  -6   0 3641.33  108.95   0
   6  -4   0 3362.06  105.61   0
  -6   4   0 3316.61   83.67   0
  -4  -6   0 2765.79  118.71   0
  -8   0   0 2038.02   93.26   0
   0  -8   0 2122.37  161.27   0
  -1   0  -1 1236.67   91.42   0
   0   1   1 1292.96   60.04   0
   1   0  -1 1274.24   74.98   0
   0  -1  -1 1280.02   60.84   0
   1   0   1 1300.81   99.73   0
  -1   0   1 1344.80   88.48   0
   1  -2  -1 1863.62   59.40   0
   2   1  -1 1935.35   86.94   0
   2   1   1 1668.38   76.52   0
  -1   2  -1 1833.82   63.66   0
  -2  -1   1 1516.57   81.66   0
  -2  -1  -1 1716.00   71.43   0
  -1   2   1 1938.70   57.69   0
   1  -2   1 1674.92   84.39   0
  -1  -2  -1  369.53   56.61   0
   1   2  -1  326.27   49.29   0
  -1  -2   1  311.57   76.58   0
   2  -1   1  284.82   69.03   0
  -2   1   1  275.90   35.25   0
  -1  -2   1  344.68   49.46   0
   2  -1  -1  299.57   39.83   0
  -1  -2  -1  348.59   38.07   0
  -2   1  -1  318.27   48.00   0
   2  -3  -1 1539.54   60.82   0
   3   2  -1 1538.60   59.45   0
  -3  -2  -1 1404.80   61.88   0
  -3  -2   1 1685.35  104.12   0
  -2   3  -1 1568.21   53.92   0
   3   2   1 1686.59   71.18   0
   2  -3   1 1597.60   71.61   0
  -2   3   1 1554.28   44.54   0
   0  -3  -1  742.28   40.53   0
   0  -3   1  698.26   48.53   0
   0   3   1  833.41   47.49   0
  -3   0  -1  774.16   66.57   0
   0   3  -1  867.93   60.65   0
  -3   0   1  588.69   47.03   0
   3   0  -1  572.99   50.40   0
   3   0   1  728.07   53.50   0
  -2  -3   1  658.52   66.96   0
   3  -2   1  516.82   54.46   0
   2   3  -1  661.09   56.01   0
  -2  -3  -1  762.16   76.50   0
  -2  -3  -1  697.95   54.60   0
   3  -2  -1  652.26   50.76   0
  -2  -3   1  648.91   46.29   0
  -3   2  -1  591.33   44.40   0
  -3   2   1  540.26   39.32   0
   4   3  -1  767.15   60.87   0
   3  -4   1  946.73   81.70   0
  -4  -3  -1  842.96   49.10   0
   4   3   1  836.73   62.01   0
  -3   4   1  665.60   42.58   0
   3  -4  -1  784.39   57.80   0
  -4  -3   1  841.05   61.11   0
  -4  -3  -1  700.13   66.62   0
  -3   4  -1  740.09   43.46   0
   1  -4   1  612.47   57.53   0
  -1   4  -1  546.16   39.85   0
  -4  -1   1  526.42   46.35   0
   1  -4  -1  704.38   51.14   0
  -1   4   1  598.59   32.02   0
  -4  -1  -1  574.74   63.43   0
   4   1   1  599.11   44.39   0
   4   1  -1  658.40   51.53   0
  -1  -4   1  998.46   49.67   0
  -1  -4  -1 1000.78   37.90   0
  -4   1   1  952.14   45.04   0
   4  -1  -1  977.97   48.18   0
  -4   1  -1  960.00   47.27   0
   1   4   1 1180.90   51.30   0
   4  -1   1  971.94   73.65   0
  -1  -4   1 1141.15   65.71   0
  -1  -4  -1 1068.36   56.36   0
   4  -3   1  298.79   74.67   0
  -4   3  -1  387.54   37.71   0
  -4   3   1  402.56   46.02   0
   3   4  -1  464.55   40.86   0
  -3  -4   1  550.21   55.18   0
   4  -3  -1  364.49   44.91   0
  -3  -4  -1  525.21   61.04   0
  -3  -4   1  493.35   77.72   0
  -3  -4  -1  553.58   54.40   0
   4  -5   1  519.64  128.23   0
  -5  -4  -1  448.14   68.05   0
  -5  -4   1  472.81  102.31   0
   5   4  -1  487.45   91.21   0
  -4   5   1  439.17   45.16   0
   4  -5  -1  469.46   92.96   0
  -5  -4  -1  474.89   97.62   0
  -5  -4   1  447.34   63.84   0
   5   4   1  506.78   90.39   0
  -4   5  -1  370.24   63.52   0
  -5  -2  -1  314.77   71.91   0
   2  -5   1  379.78   64.27   0
  -2   5   1  322.97   44.31   0
  -5  -2   1  335.97   54.69   0
   5   2   1  272.47   60.49   0
   5   2  -1  308.39   45.33   0
   2  -5  -1  320.30   46.27   0
  -2   5  -1  300.30   43.91   0
   0   5   1  808.41   50.27   0
   5   0  -1  743.14   48.67   0
   0  -5   1  922.70   68.20   0
   5   0   1  717.04   53.58   0
   0  -5   1  730.19   59.18   0
   0   5  -1  706.84   53.91   0
   0  -5  -1  787.16   44.45   0
   0  -5  -1  758.25   41.08   0
  -5   0   1  632.08   43.47   0
  -5   0  -1  604.06   58.70   0
  -2  -5   1  714.36   53.24   0
  -2  -5  -1  726.69   69.26   0
  -2  -5  -1  701.71   52.87   0
   5  -2  -1  682.16   55.48   0
   5  -2   1  659.60   83.65   0
  -2  -5   1  737.74   94.35   0
  -5   2   1  704.66   48.12   0
  -5   2  -1  666.18   66.79   0
   5  -4  -1  258.88   91.02   0
  -4  -5   1  311.34   82.80   0
  -5   4   1  273.29   51.17   0
   5  -4   1  305.56  106.61   0
  -4  -5  -1  308.98   88.52   0
  -4  -5   1  344.37   80.83   0
  -4  -5  -1  249.18   85.78   0
  -5   4  -1  268.12   73.02   0
  -5   6   1  219.08   82.25   0
  -6  -5  -1  261.66  141.96   0
   5  -6  -1  257.38  161.33   0
  -6  -5   1  192.20  138.69   0
  -5   6  -1  116.03  111.91   0
   6   5  -1  199.98  112.20   0
   5  -6   1  328.63  209.92   0
  -6  -5  -1   78.96  139.30   0
  -6  -5   1  334.58  132.73   0
   6   3   1  372.56   53.89   0
  -6  -3   1  370.96   61.35   0
   3  -6   1  525.40  132.78   0
  -3   6   1  386.68   43.39   0
  -6  -3  -1  317.90   63.82   0
  -3   6  -1  402.39   59.86   0
   6   3  -1  370.78   51.87   0
   3  -6  -1  518.32   92.02   0
  -1   6   1  264.58   58.99   0
   6   1   1  260.71   70.15   0
   6   1  -1  303.09   54.37   0
   1  -6   1  328.75   93.28   0
  -1   6  -1  278.11   60.72   0
  -6  -1   1  233.85   54.03   0
  -6  -1  -1  216.12   49.54   0
   1  -6  -1  380.72   54.35   0
   6  -1   1  536.24   70.45   0
  -1  -6  -1  481.47   51.65   0
  -1  -6  -1  525.56   57.84   0
  -6   1  -1  486.95   52.03   0
  -1  -6   1  510.92   66.77   0
   6  -1  -1  513.11   61.06   0
  -1  -6   1  504.47   83.20   0
  -6   1   1  444.12   67.57   0
  -6   3   1  310.00   58.18   0
  -3  -6  -1  282.75   83.33   0
   6  -3   1  297.84   76.25   0
  -3  -6   1  297.44   66.97   0
  -6   3  -1  328.81   59.79   0
  -3  -6   1  266.83   96.38   0
   6  -3  -1  300.58   91.37   0
  -3  -6  -1  258.87   66.92   0
  -6   5   1  234.85   92.71   0
   6  -5   1  401.93  194.89   0
  -5  -6   1  333.23  102.75   0
   6  -5  -1  199.02  118.48   0
  -5  -6  -1  304.63  140.51   0
  -5  -6  -1  207.97  134.82   0
  -5  -6   1  289.17  104.72   0
  -6   5  -1   31.04  128.33   0
   2  -7   1  384.61  142.51   0
   7   2  -1  320.64   66.84   0
   7   2   1  215.43   66.91   0
  -7  -2   1  487.24   69.61   0
   2  -7  -1  316.54  109.07   0
  -2   7  -1  330.63   87.31   0
  -7  -2  -1  296.54   96.53   0
  -2   7   1  318.56   61.26   0
   0  -7  -1  318.46   86.04   0
   7   0  -1  217.27   73.86   0
  -7   0   1  264.26   61.04   0
   0  -7  -1  274.17   64.51   0
   0  -7   1  262.09   93.02   0
   0  -7   1  283.86   95.56   0
  -7   0  -1  213.90   84.04   0
   7   0   1  220.49   67.74   0
   7  -2   1  173.81   90.36   0
  -2  -7  -1  238.61   80.66   0
  -2  -7  -1  198.83  105.31   0
  -7   2  -1  186.58   93.22   0
   7  -2  -1  168.13   89.51   0
  -2  -7   1  215.57  108.05   0
  -2  -7   1  188.34  143.94   0
  -7   2   1  179.02   69.26   0
  -1  -1  -2 7935.78  141.98   0
  -1  -1   2 7750.00  144.95   0
  -1  -1  -2 7809.19  141.22   0
   1  -1  -2 7888.84  139.32   0
   1  -1   2 7757.42  150.77   0
  -1   1   2 7907.08  148.00   0
   1   1  -2 7843.36  154.47   0
   1   1   2 7778.50  151.16   0
  -1   1  -2 7781.25  153.59   0
  -2   0  -2  123.77   55.32   0
   2   0   2   97.78   39.95   0
   0   2   2  113.35   27.70   0
   2   0  -2  111.38   36.83   0
   0  -2   2  142.04   74.11   0
  -2   0   2  121.05   41.63   0
   0  -2  -2  115.81   25.95   0
   2  -2  -2   34.97   22.09   0
  -2  -2  -2   -6.03   41.55   0
   2   2  -2   24.62   33.24   0
  -2  -2  -2   32.47   25.07   0
   2  -2   2   24.26   53.47   0
  -2   2   2   20.84   29.39   0
   2   2   2   11.17   24.85   0
  -2   2  -2   37.84   34.61   0
  -2  -2   2   29.36   54.41   0
   3   1   2 7838.68  102.44   0
  -3  -1   2 7582.31  110.98   0
   3   1  -2 7260.06  122.60   0
  -1   3  -2 7663.37  114.18   0
   1  -3   2 7023.02  181.82   0
  -1   3   2 7665.18   89.27   0
  -3  -1  -2 7458.92  112.86   0
   1  -3  -2 7681.60  105.37   0
   3  -1   2 7321.04  134.56   0
  -1  -3  -2 6797.58   96.03   0
  -3   1  -2 7043.01  128.36   0
  -1  -3   2 7012.04  246.88   0
   1   3   2 7000.23  115.75   0
   3  -1  -2 6994.95  116.08   0
  -1  -3   2 7015.87  138.66   0
  -3   1   2 6952.17  102.49   0
  -1  -3  -2 7001.78  108.42   0
  -3  -3  -2 6437.13  112.01   0
   3   3  -2 6932.62  109.14   0
   3   3   2 6483.46   84.79   0
   3  -3  -2 6001.81   76.36   0
  -3  -3   2 6587.51  134.57   0
  -3  -3  -2 6275.13   93.62   0
  -3   3  -2 6238.78   81.00   0
  -3   3   2 6906.17   69.97   0
   3  -3   2 6956.03  120.48   0
   2  -4  -2   27.91   34.40   0
   2  -4   2   29.86   88.12   0
  -4  -2  -2   -5.93   43.54   0
  -4  -2   2    2.34   64.92   0
  -2   4  -2   19.18   26.37   0
  -2   4   2   13.48   27.02   0
   4   2  -2   50.47   59.56   0
   4   2   2   13.30   52.02   0
   0   4  -2  177.75   47.75   0
   0  -4   2  167.93   51.26   0
   0   4   2  223.01   43.69   0
   4   0   2  164.42   43.82   0
   4   0  -2  206.91   37.14   0
  -4   0   2  217.75   48.91   0
   0  -4  -2  195.13   28.68   0
  -4   0  -2  175.86   43.60   0
   0  -4   2  207.51   64.13   0
   4  -2   2   76.59   58.10   0
  -2  -4   2   93.91   49.57   0
   4  -2  -2  165.20   61.71   0
  -2  -4   2  127.34   96.26   0
  -4   2   2  117.43   37.86   0
  -4   2  -2   93.87   47.32   0
  -2  -4  -2   96.37   32.60   0
  -2  -4  -2   79.81   56.92   0
  -4   4   2   26.99   46.79   0
  -4   4  -2    6.17   48.20   0
   4  -4  -2  -11.91   43.67   0
   4   4  -2   20.65   45.68   0
  -4  -4   2    6.18   60.22   0
  -4  -4  -2    0.93   75.79   0
   4  -4   2  -10.16   65.90   0
  -4  -4  -2   -5.30   43.04   0
  -4  -4   2   17.79   64.70   0
   4   4   2   -9.00   42.23   0
   3  -5  -2 4141.72   70.22   0
  -5  -3  -2 4192.62   80.24   0
   3  -5   2 5189.19  148.24   0
  -3   5   2 4301.63   71.96   0
  -5  -3   2 4326.85  102.43   0
   5   3   2 4233.45   72.10   0
  -3   5  -2 4300.45   67.32   0
   5   3  -2 4383.91   84.47   0
  -5  -3  -2 4670.08   89.76   0
  -1   5  -2 4934.78   94.83   0
   5   1   2 4940.33   76.35   0
  -5  -1  -2 4852.93   70.84   0
   1  -5   2 4938.56  156.82   0
   1  -5  -2 4897.32   92.45   0
   5   1  -2 4894.11   79.11   0
  -5  -1   2 4910.52   70.07   0
  -1   5   2 4890.76   64.86   0
  -1  -5   2 6703.83  123.23   0
   1   5   2 6299.28   81.35   0
   5  -1  -2 5753.13   89.18   0
  -5   1  -2 5965.08   86.17   0
  -1  -5  -2 5773.83   70.89   0
   5  -1   2 6221.67  109.56   0
  -1  -5  -2 6157.69   88.90   0
  -1  -5   2 7072.44  177.93   0
  -5   1   2 5249.68   69.32   0
  -3  -5  -2 4404.36  101.59   0
   5  -3   2 4636.64  122.22   0
  -3  -5   2 4866.54  148.55   0
  -3  -5  -2 4634.47   80.58   0
  -5   3   2 4021.25   84.06   0
  -3  -5   2 4911.29   89.65   0
  -5   3  -2 5014.65   96.02   0
   5  -3  -2 3993.88   76.05   0
  -5  -5  -2 2732.01  113.57   0
  -5   5  -2 2990.66   75.92   0
   5  -5   2 4237.82  184.93   0
  -5   5   2 2800.53   71.79   0
   5  -5  -2 2815.77   89.68   0
  -5  -5   2 3047.78  107.34   0
  -5  -5  -2 3808.61   99.14   0
  -5  -5   2 3546.68   98.08   0
  -6  -4  -2  -12.31   83.50   0
  -6  -4  -2   11.59   99.79   0
   4  -6   2  143.97  182.50   0
   6   4  -2  -30.54   68.15   0
   6   4   2   -8.36   69.44   0
   4  -6  -2  -17.88   80.07   0
  -6  -4   2   82.85   87.78   0
  -4   6  -2   16.61   54.40   0
  -4   6   2   82.72   76.71   0
  -6  -4   2   52.54   76.49   0
   6   2   2   64.09   51.23   0
  -2   6   2  -23.25   55.70   0
  -2   6  -2  -19.51   62.34   0
   6   2  -2    2.58   71.60   0
   2  -6   2   31.43  133.74   0
  -6  -2  -2    5.53   78.56   0
  -6  -2   2   55.63   63.41   0
   2  -6  -2   60.56   76.87   0
   6   0  -2   36.54   57.41   0
   0  -6  -2    2.37   65.11   0
  -6   0   2   39.48   48.85   0
   0  -6   2   37.30   92.46   0
   0   6   2   25.19   59.76   0
   0  -6  -2   35.20   58.45   0
   0  -6   2   35.66  120.06   0
   6   0   2   71.72   52.91   0
  -6   0  -2  -43.27   65.05   0
   6  -2   2  120.24  101.90   0
  -2  -6   2   32.99   60.44   0
  -2  -6   2   45.17  100.40   0
  -6   2   2  -26.59   55.91   0
  -2  -6  -2    7.72   72.17   0
  -2  -6  -2   28.82   57.06   0
   6  -2  -2   16.52   54.51   0
  -6   2  -2   16.43   58.05   0
   6  -4   2    8.97  114.10   0
  -4  -6  -2   -8.58   90.49   0
  -4  -6   2  -12.28   66.86   0
   6  -4  -2   -3.74   76.62   0
  -6   4   2  -98.65   69.31   0
  -4  -6   2   50.15   78.18   0
  -6   4  -2   34.20   70.43   0
  -4  -6  -2  -21.25   69.58   0
   3  -7   2 3052.75  207.21   0
  -7  -3  -2 2143.09  135.53   0
  -7  -3   2 2453.14  103.17   0
   7   3   2 2201.06   90.14   0
   3  -7  -2 2408.07  109.28   0
  -3   7   2 2347.99   83.98   0
  -3   7  -2 2354.44  118.37   0
  -7  -3  -2 2103.29   86.88   0
   7   3  -2 2416.42  122.26   0
   7   1  -2 3242.77   88.07   0
   1  -7   2 3021.22  135.61   0
   1  -7   2 3286.44  196.38   0
   1  -7  -2 3003.27  102.89   0
  -7  -1  -2 2606.44   75.75   0
   7   1   2 3018.75   79.99   0
   1  -7  -2 3677.55  114.43   0
  -1   7   2 3167.13   98.97   0
  -7  -1   2 2906.77   84.23   0
   7  -1   2 2868.14   90.21   0
  -7   1   2 2695.29   80.18   0
  -1  -7   2 2402.14  196.85   0
   7  -1  -2 3155.92  126.32   0
  -1  -7  -2 2723.72  105.49   0
  -1  -7   2 2270.92  162.31   0
  -1  -7  -2 2782.13   76.47   0
  -7   1  -2 2677.53   75.06   0
  -3  -7   2 2432.97  151.73   0
   7  -3  -2 2477.26  109.15   0
   7  -3   2 2964.20  132.69   0
  -7   3   2 2586.56  133.86   0
  -3  -7   2 1972.86  142.52   0
  -3  -7  -2 2625.24  116.30   0
  -7   3  -2 2684.33  133.70   0
  -3  -7  -2 2223.96  134.54   0
   1   0  -3 1891.81   79.74   0
  -1   0  -3 1468.39   69.98   0
  -1   0  -3 1492.62   85.81   0
   0  -1   3 1751.64  122.20   0
   0   1  -3 1641.74  119.92   0
   0  -1  -3 1342.74   54.42   0
   0   1  -3 1532.24  101.61   0
   1   0   3 1469.34   75.62   0
   0   1   3 1286.56   53.33   0
  -1   0   3 1693.22   67.37   0
   2   1   3  291.62   36.10   0
   1  -2  -3  321.64   27.42   0
  -1   2   3  288.41   33.81   0
   1  -2   3  323.12   77.91   0
  -2  -1  -3  307.60   37.71   0
  -2  -1   3  235.20   54.71   0
   2   1  -3  218.19   47.78   0
  -1   2  -3  281.45   44.64   0
  -2  -1  -3  274.45   47.04   0
  -1  -2  -3 1479.94   50.75   0
  -2   1  -3 1599.78   77.14   0
   1   2   3 1491.14   60.16   0
  -1  -2  -3 1462.68   48.45   0
  -1  -2   3 1328.59  107.67   0
   2  -1  -3 1474.24   53.19   0
   1   2  -3 1418.39   95.90   0
  -2   1   3 1514.38   57.39   0
   2  -1   3 1250.85   75.38   0
  -2   3  -3  730.76   41.57   0
   2  -3   3  771.49   82.97   0
  -3  -2   3  666.24   58.51   0
   2  -3  -3  865.92   49.72   0
  -3  -2  -3  848.83   47.76   0
  -3  -2  -3  964.52   69.94   0
   3   2   3  909.90   48.23   0
   3   2  -3  978.34   77.84   0
  -2   3   3  859.33   36.79   0
   3   0   3  620.44   48.19   0
  -3   0  -3  593.22   68.50   0
  -3   0   3  691.48   57.35   0
   0  -3  -3  740.15   39.79   0
   0   3   3  776.65   43.45   0
   3   0  -3  643.24   49.80   0
   3  -2   3 1508.90   71.59   0
  -2  -3   3 1144.59   81.18   0
  -2  -3   3 1710.41   74.29   0
   3  -2  -3 1404.30   56.92   0
  -3   2   3 1410.65   55.49   0
  -2  -3  -3 1662.40   67.74   0
  -3   2  -3 1740.56   80.72   0
   2   3  -3 1615.28   74.04   0
  -2  -3  -3 1736.30   63.33   0
   3  -4  -3  306.06   47.55   0
   4   3  -3  323.21   42.14   0
   3  -4   3  336.41   80.21   0
   4   3   3  338.67   42.02   0
  -4  -3  -3  375.79   63.48   0
  -4  -3   3  302.82   57.90   0
  -4  -3  -3  356.21   56.62   0
  -3   4  -3  309.07   31.03   0
  -3   4   3  311.35   29.38   0
   4   1   3 1064.28   51.43   0
  -1   4  -3 1081.51   55.98   0
  -1   4   3 1150.30   44.51   0
  -4  -1  -3  997.34   44.67   0
   1  -4   3 1121.28   93.39   0
   1  -4  -3 1234.06   42.84   0
  -4  -1   3  970.63   44.82   0
   4   1  -3 1025.42   59.60   0
   4  -1   3  696.64   50.35   0
  -1  -4   3  681.77  104.50   0
  -4   1   3  659.02   43.12   0
   4  -1  -3  666.77   56.44   0
  -1  -4   3  792.69   74.52   0
  -4   1  -3  621.64   57.85   0
  -1  -4  -3  725.77   38.09   0
   1   4   3  883.81   53.50   0
  -1  -4  -3  672.11   31.33   0
  -3  -4   3  567.26   57.77   0
  -3  -4  -3  548.07   61.78   0
   4  -3   3  540.88   81.43   0
  -4   3   3  448.67   33.89   0
  -3  -4  -3  546.48   41.04   0
  -3  -4   3  415.21   69.06   0
   4  -3  -3  491.26   50.97   0
  -4   3  -3  484.30   53.30   0
   3   4  -3  540.97   57.04   0
  -4   5   3  299.20   45.40   0
   5   4  -3  430.44   63.60   0
  -4   5  -3  369.91   64.56   0
   4  -5   3  489.24  137.30   0
  -5  -4  -3  274.51   67.07   0
  -5  -4   3  284.50   81.90   0
  -5  -4  -3  383.94   66.59   0
   4  -5  -3  320.18   59.40   0
  -5  -4   3  348.29   91.08   0
   5   4   3  353.22   86.58   0
  -2   5   3  601.69   35.45   0
   5   2  -3  625.69   50.78   0
   2  -5   3  722.73  104.99   0
  -5  -2  -3  504.69   49.76   0
  -2   5  -3  623.57   48.40   0
  -5  -2   3  571.50   48.88   0
   5   2   3  595.76   43.90   0
   2  -5  -3  684.38   47.65   0
   0  -5  -3  509.54   33.72   0
   0   5   3  574.65   37.27   0
   5   0   3  439.53   43.42   0
   5   0  -3  467.79   56.59   0
  -5   0   3  406.98   51.84   0
  -5   0  -3  443.54   40.45   0
   0  -5   3  497.46  111.77   0
   0  -5   3  645.50  152.05   0
  -2  -5  -3  388.10   36.69   0
  -2  -5  -3  481.19   58.61   0
  -5   2   3  425.93   48.29   0
   5  -2   3  515.99   94.13   0
  -2  -5   3  412.40  113.82   0
   5  -2  -3  340.21   65.59   0
  -5   2  -3  468.25   52.12   0
  -2  -5   3  414.10   62.87   0
  -4  -5  -3  511.93   80.69   0
  -5   4  -3  412.37   77.67   0
   5  -4  -3  380.34   59.72   0
  -4  -5   3  543.25   93.52   0
   5  -4   3  586.20   98.79   0
  -4  -5  -3  393.95   86.83   0
  -5   4   3  445.66   71.18   0
  -4  -5   3  418.84   96.24   0
   5  -6   3  404.41  275.23   0
  -6  -5  -3  331.47  160.21   0
  -6  -5   3  161.48  104.76   0
  -5   6  -3  295.34  116.58   0
   5  -6  -3  305.42  108.70   0
  -6  -5   3  158.65   99.13   0
  -6  -5  -3  188.36  140.75   0
  -5   6   3  261.94   83.45   0
   6   5  -3  270.30  163.67   0
  -3   6   3  371.28   71.40   0
  -6  -3  -3  299.69   65.03   0
   3  -6   3  452.38  166.91   0
   6   3  -3  308.94   61.61   0
  -3   6  -3  290.06   70.71   0
   6   3   3  342.22   85.64   0
   3  -6  -3  347.26   95.59   0
  -6  -3   3  355.46   70.40   0
  -6  -3  -3  289.68   74.29   0
  -1   6   3  444.93   57.46   0
   1  -6   3  381.41   94.42   0
   6   1  -3  374.87   83.62   0
   1  -6  -3  428.37   69.90   0
   6   1   3  334.92   50.29   0
   1  -6   3  484.30  149.77   0
  -6  -1  -3  314.94   50.70   0
  -6  -1   3  329.32   54.52   0
   6  -1  -3  287.29   56.45   0
  -1  -6  -3  288.35   39.81   0
  -6   1   3  228.10   47.64   0
  -1  -6  -3  305.87   46.78   0
   6  -1   3  304.14   59.51   0
  -6   1  -3  307.07   65.52   0
   6  -3  -3  403.66   68.54   0
  -6   3   3  442.17   68.37   0
  -6   3  -3  684.48  101.11   0
  -3  -6  -3  485.51   55.49   0
   6  -3   3  678.51  134.83   0
  -3  -6   3  449.18  122.52   0
  -3  -6   3  444.55   80.69   0
  -3  -6  -3  403.32   93.72   0
  -5  -6  -3  187.72   92.63   0
  -6   5  -3  203.45  134.34   0
   6  -5   3  214.65  172.80   0
   6  -5  -3  156.53  104.78   0
  -5  -6   3  125.94  138.32   0
  -6   5   3  115.45  129.31   0
  -5  -6  -3  124.89  100.31   0
  -5  -6   3  146.79  130.48   0
   7   2   3   79.08   73.61   0
   2  -7  -3  123.64  109.11   0
   2  -7   3  211.77  186.11   0
   2  -7   3  159.33  154.05   0
  -7  -2  -3   69.81   80.04   0
  -2   7   3  252.63   92.82   0
  -2   7  -3  168.87  124.36   0
  -7  -2   3  173.72  115.22   0
   7   2  -3  192.63   76.76   0
   0  -7  -3  416.63   65.27   0
  -7   0  -3  288.48   66.65   0
   7   0  -3  371.79   87.69   0
   0   7   3  371.38   63.56   0
  -7   0   3  458.32   94.56   0
   7   0   3  364.61   74.90   0
   0  -7  -3  445.34   92.74   0
  -7   2   3  201.83  103.10   0
  -2  -7  -3  264.82  103.45   0
  -2  -7  -3  179.71   86.99   0
   7  -2   3  276.91  124.84   0
   7  -2  -3  279.11  117.64   0
  -7   2  -3  245.91   97.46   0
   0   0   4 6484.20  111.84   0
   0   0  -4 6510.66  107.83   0
   1  -1   4  546.03   69.98   0
  -1   1  -4  564.15   55.71   0
   1  -1  -4  538.09   40.33   0
  -1   1  -4  610.59   70.78   0
  -1  -1   4  565.87   51.25   0
  -1  -1  -4  577.69   55.15   0
  -1   1   4  463.27   33.07   0
   1   1   4  570.45   41.57   0
   1   1  -4  556.85   45.98   0
  -1  -1  -4  496.04   44.38   0
  -2   0  -4 8105.17  122.57   0
  -2   0   4 8009.66  113.71   0
   0   2   4 8180.58   93.77   0
   2   0  -4 7999.99  126.64   0
   0  -2  -4 8027.09   97.10   0
   2   0   4 7935.90  116.67   0
  -2  -2   4 7960.70  137.07   0
   2   2  -4 7171.38  165.07   0
  -2  -2  -4 7154.35  116.13   0
  -2  -2  -4 7238.98  107.71   0
  -2   2   4 7197.00   89.90   0
  -2   2  -4 7213.39  155.92   0
   2  -2  -4 7203.99   95.60   0
   2  -2   4 7216.92  130.26   0
   1  -3  -4    8.56   29.31   0
  -3  -1  -4   18.58   43.04   0
  -1   3  -4   20.23   33.76   0
   3   1  -4   -2.78   52.30   0
   1  -3   4   25.01   80.69   0
   3   1   4   14.25   42.41   0
  -1   3   4   36.37   28.60   0
  -3  -1   4   10.92   41.22   0
   1   3   4   59.48   49.18   0
  -3   1  -4   31.88   45.11   0
  -3   1   4   52.12   54.39   0
   3  -1   4   55.14   57.60   0
   3  -1  -4    8.27   47.64   0
  -1  -3  -4   16.80   28.07   0
  -1  -3  -4   14.09   31.19   0
   3  -3  -4   20.20   46.44   0
   3   3  -4    7.24   70.24   0
  -3  -3  -4   62.17   67.10   0
  -3  -3  -4    5.95   38.61   0
  -3   3  -4    6.96   35.84   0
  -3   3   4   22.73   43.70   0
  -3  -3   4   33.03   54.40   0
   3  -3   4   20.57   86.26   0
   2  -4   4 6159.89  159.22   0
  -2   4  -4 5489.21   91.62   0
  -4  -2  -4 5567.93   79.54   0
   2  -4  -4 6268.26   77.77   0
  -4  -2  -4 5331.65   91.35   0
  -4  -2   4 4442.29   83.82   0
  -2   4   4 5252.45   63.66   0
   4   2   4 5114.05   82.31   0
   4   2  -4 5572.95  105.34   0
  -4   0  -4 6413.30   83.82   0
   4   0   4 6608.90   80.57   0
   4   0  -4 6525.32   94.92   0
   0   4   4 6554.39   95.30   0
   0  -4  -4 6641.40   79.85   0
  -4   0   4 6473.29   88.50   0
  -2  -4  -4 5815.89   69.60   0
  -4   2   4 5796.19   81.77   0
   4  -2   4 5828.53  107.12   0
  -2  -4   4 5764.67  132.67   0
   4  -2  -4 5806.97   73.37   0
  -4   2  -4 5813.47  100.41   0
  -2  -4  -4 5822.44   76.05   0
  -2  -4   4 5776.78  136.56   0
   4   4  -4 4817.14  118.40   0
  -4   4  -4 4980.45   77.57   0
   4  -4   4 4861.63  151.64   0
  -4  -4  -4 4947.16  111.57   0
  -4   4   4 4895.81   64.27   0
   4  -4  -4 4925.22   71.88   0
  -4  -4   4 4897.60  101.01   0
  -4  -4   4 5098.79  100.73   0
  -4  -4  -4 4971.57   85.81   0
   3  -5  -4    8.58   46.42   0
   3  -5   4   46.72  119.24   0
  -5  -3  -4   28.34   74.21   0
  -3   5   4   46.78   36.33   0
  -3   5  -4   39.20   50.00   0
  -5  -3  -4  -49.66   78.44   0
   5   3  -4    1.79   67.18   0
  -5  -3   4    5.52   49.31   0
   5   3   4   36.80   47.83   0
   1  -5  -4   -6.95   41.81   0
   5   1  -4  -16.07   67.67   0
  -1   5   4   19.65   48.02   0
  -5  -1   4    7.31   61.60   0
   5   1   4    8.34   40.44   0
  -5  -1  -4  -16.96   45.15   0
  -5   1   4    8.36   45.13   0
   5  -1   4   17.49   68.47   0
   1   5   4    7.71   55.40   0
   5  -1  -4   23.20   67.96   0
  -5   1  -4   48.06   60.83   0
  -1  -5  -4    4.03   38.55   0
  -1  -5  -4    2.06   45.02   0
  -3  -5  -4  -15.23   68.60   0
  -5   3   4  -17.95   65.87   0
  -3  -5   4   15.11   63.14   0
   5  -3  -4  -33.76   48.73   0
  -3  -5   4   34.83   90.59   0
   5  -3   4   15.59   68.82   0
  -5   3  -4   24.13   58.22   0
  -3  -5  -4   36.02   57.36   0
   5  -5   4   21.65  112.43   0
  -5   5  -4   51.32   62.94   0
   5   5  -4    2.10  114.11   0
   5  -5  -4   83.56  103.31   0
  -5   5   4   60.86   59.51   0
  -5  -5   4   48.66  102.72   0
  -5  -5  -4   68.98   78.32   0
  -5  -5   4  -14.64  106.00   0
  -5  -5  -4   17.96  100.45   0
  -4   6   4 2312.29   97.33   0
   4  -6   4 3454.83  212.44   0
   6   4   4 2356.38   85.80   0
  -6  -4  -4 2328.50   98.40   0
  -6  -4  -4 2639.40  132.61   0
   4  -6  -4 2459.29  126.75   0
  -4   6  -4 2321.97  101.24   0
   6   4  -4 2409.16  119.14   0
  -6  -4   4 2385.78   93.69   0
  -2   6  -4 3876.73  129.03   0
   2  -6  -4 4089.78   99.27   0
   2  -6   4 4182.85  181.77   0
  -2   6   4 3691.86   63.89   0
  -6  -2  -4 3413.13   77.39   0
  -6  -2  -4 3607.62   95.00   0
   6   2   4 3541.36   68.85   0
  -6  -2   4 3555.09   75.90   0
   6   2  -4 3813.56   97.92   0
   6   0   4 3897.51   87.56   0
   0  -6  -4 4502.87   86.61   0
   6   0  -4 4243.51   93.19   0
   0  -6  -4 4023.42   64.79   0
  -6   0  -4 3269.15   65.47   0
   0   6   4 4059.86   68.78   0
  -6   0   4 3522.99   84.25   0
   6  -2  -4 3377.53   74.34   0
  -2  -6  -4 3542.48   73.26   0
   6  -2   4 3748.24  111.55   0
  -6   2   4 3467.48   74.09   0
  -2  -6  -4 3636.10   78.45   0
  -6   2  -4 3739.70   94.35   0
  -4  -6  -4 2274.48   89.47   0
  -4  -6   4 2701.16  124.74   0
   6  -4   4 3173.35  128.01   0
  -6   4   4 2460.18   87.13   0
   6  -4  -4 2374.49  120.52   0
  -4  -6  -4 2714.31  110.20   0
  -4  -6   4 2083.46  117.98   0
  -6   4  -4 3209.86  129.72   0
   7   3  -4  -14.60  131.59   0
  -7  -3  -4   66.71  107.39   0
  -3   7  -4   31.72  155.22   0
   3  -7   4   -5.55  183.10   0
  -3   7   4   54.56  110.04   0
  -7  -3  -4   70.62   92.62   0
   7   3   4   67.75  124.08   0
   3  -7  -4   58.49   99.62   0
  -7  -3   4   70.73  104.82   0
   1  -7  -4    2.60  102.40   0
   7   1  -4   -9.58   80.26   0
   7   1   4  -32.24   68.45   0
  -7  -1   4   -3.31  105.73   0
  -1   7   4    5.40   59.63   0
  -7  -1  -4  -59.76   67.32   0
   1  -7  -4    1.43   92.34   0
  -1  -7  -4    3.32   94.58   0
  -7   1   4    8.10   97.22   0
   7  -1   4   94.52  108.03   0
   7  -1  -4 -232.61  115.38   0
  -1  -7  -4   -1.33   81.56   0
  -7   1  -4  -51.25   65.13   0
  -3  -7  -4   38.53  112.44   0
  -7   3  -4 -114.96   98.39   0
  -7   3   4   25.72  100.32   0
   7  -3  -4   65.84  101.70   0
  -3  -7  -4    3.23   99.55   0
   7  -3   4   28.83  171.20   0
  -1   0  -5  644.79   51.52   0
   0  -1   5  741.50   58.87   0
   0   1   5  555.79   41.41   0
   0   1  -5  633.23   50.00   0
  -1   0   5  596.61   41.33   0
  -1   0  -5  728.77   62.37   0
   0  -1  -5  592.95   34.46   0
   1   0  -5  707.25   39.04   0
   0   1  -5  687.05   54.59   0
   1  -2  -5 1243.07   53.45   0
  -2  -1   5 1381.00   73.52   0
  -1   2  -5 1500.11  133.95   0
   1  -2   5 1735.93  118.06   0
   2   1  -5 1228.67   68.82   0
  -2  -1  -5 1304.95   59.06   0
  -1   2  -5 1470.38  101.88   0
   2   1   5 1304.99   70.50   0
  -2  -1  -5 1303.83   57.12   0
  -1   2   5 1286.37   44.57   0
   1   2   5 1637.66   54.56   0
   2  -1   5 1584.77  100.82   0
  -2   1   5 1605.47   63.12   0
  -1  -2  -5 1603.97   49.95   0
  -2   1  -5 1431.06   65.87   0
   1   2  -5 1452.64  118.95   0
   2  -1  -5 1693.31   61.88   0
  -1  -2   5 1556.20   84.05   0
  -1  -2  -5 1515.68   61.23   0
  -3  -2  -5  390.86   56.45   0
   2  -3   5  338.73   65.94   0
   2  -3  -5  374.91   33.66   0
  -2   3   5  369.61   31.79   0
  -3  -2  -5  378.21   38.67   0
  -2   3  -5  312.67   43.82   0
   3   2  -5  342.59   43.94   0
  -3  -2   5  318.14   53.36   0
   3   2   5  334.32   38.09   0
   3   0   5 1173.74   67.64   0
  -3   0   5 1455.23   56.85   0
  -3   0  -5 1336.42   54.09   0
   3   0  -5 1639.13   55.97   0
   0  -3  -5 1454.21   44.15   0
   0   3   5 1602.87   49.03   0
  -2  -3   5  624.40   75.13   0
  -2  -3  -5  503.93   36.73   0
   3  -2   5  468.76   55.88   0
  -3   2   5  562.83   49.07   0
  -3   2  -5  641.76   71.22   0
  -2  -3  -5  506.86   44.49   0
   2   3  -5  525.94   62.87   0
   3  -2  -5  504.76   43.13   0
  -3   4  -5  572.45   55.29   0
   4   3  -5  665.65   53.40   0
  -4  -3  -5  703.33   63.69   0
  -4  -3  -5  728.17   71.71   0
  -3   4   5  567.23   51.37   0
   3  -4  -5  635.18   44.34   0
   3  -4   5  711.82   86.83   0
  -4  -3   5  471.25   63.43   0
   4   3   5  678.42   50.53   0
   4   1   5  446.34   54.65   0
  -4  -1  -5  495.72   44.92   0
   1  -4  -5  594.36   51.09   0
  -4  -1  -5  522.20   60.11   0
  -1   4   5  576.50   48.84   0
   4   1  -5  429.42   58.92   0
  -4  -1   5  453.11   58.09   0
   4  -1   5  446.76   58.24   0
  -4   1   5  570.84   50.60   0
   1   4   5  630.75   42.86   0
  -4   1  -5  449.14   46.94   0
   4  -1  -5  496.33   42.99   0
  -1  -4  -5  553.47   50.20   0
  -1  -4  -5  441.86   32.82   0
  -3  -4   5  694.13   73.57   0
  -3  -4  -5  789.36   66.56   0
   4  -3   5  738.10   60.63   0
   3   4  -5  998.16   77.13   0
  -4   3   5  722.99   58.54   0
  -3  -4   5  926.62   77.17   0
  -3  -4  -5  804.03   45.59   0
   4  -3  -5  707.35   44.42   0
  -4   3  -5  849.17   78.53   0
  -4   5  -5  310.18   77.09   0
  -5  -4  -5  306.25   73.05   0
   4  -5   5  443.80  121.46   0
   5   4  -5  359.06   95.43   0
  -5  -4  -5  332.71  101.31   0
   4  -5  -5  226.82   84.53   0
  -4   5   5  345.57   53.13   0
  -5  -4   5  316.75   66.29   0
   2  -5   5  609.69  107.36   0
  -5  -2  -5  505.26   46.76   0
  -2   5   5  511.03   36.17   0
   5   2  -5  533.26   54.52   0
  -2   5  -5  505.73   61.56   0
  -5  -2  -5  507.28   72.39   0
  -5  -2   5  452.01   44.92   0
   2  -5  -5  625.63   47.50   0
   5   2   5  484.14   58.72   0
   5   0   5  442.19   45.18   0
   0  -5  -5  501.60   50.17   0
   0   5   5  592.27   60.11   0
   5   0  -5  446.29   68.19   0
  -5   0  -5  504.83   48.05   0
  -5   0   5  452.17   48.94   0
  -5   2   5  375.06   66.90   0
  -2  -5  -5  354.51   47.78   0
   5  -2  -5  343.29   43.50   0
   5  -2   5  371.12   67.44   0
  -2  -5  -5  571.21   42.68   0
  -5   2  -5  318.08   64.79   0
  -5   4   5  325.28   59.92   0
   5  -4   5  412.62  118.01   0
  -4  -5   5  442.03  105.36   0
  -4  -5  -5  460.43   99.70   0
  -4  -5  -5  334.08   62.90   0
  -5   4  -5  426.15   67.83   0
   5  -4  -5  385.67   64.50   0
  -4  -5   5  324.57  100.59   0
   6   3  -5  163.48   93.03   0
  -3   6  -5  193.59   91.58   0
  -6  -3  -5  220.77   77.07   0
   6   3   5  215.57   58.45   0
  -3   6   5  195.58   51.06   0
  -6  -3  -5  204.48   71.42   0
   3  -6  -5  283.26   99.13   0
   3  -6   5  229.36  125.22   0
  -6  -3   5  133.86   97.44   0
  -1   6   5  422.14   71.33   0
  -6  -1   5  392.51   60.91   0
   6   1  -5  489.75   94.41   0
  -6  -1  -5  455.25   60.35   0
   6   1   5  433.33   78.53   0
   1  -6  -5  511.29   55.65   0
  -1  -6  -5  392.17   53.59   0
  -6   1   5  275.77   62.16   0
   6  -1  -5  369.87   62.20   0
  -1  -6  -5  324.76   46.07   0
  -6   1  -5  267.56   77.31   0
   1   6   5  360.08   72.75   0
   6  -1   5  352.63   84.23   0
   6  -3   5  298.79  114.44   0
   6  -3  -5  223.13   71.88   0
  -3  -6  -5  312.26   92.89   0
  -6   3   5  235.88   78.39   0
  -6   3  -5  362.83   68.38   0
  -3  -6  -5  178.34   53.67   0
   7   2  -5  246.60  126.20   0
  -7  -2  -5  280.45   90.79   0
  -2   7   5  333.00  104.13   0
  -7  -2  -5  340.36   95.56   0
   2  -7  -5  283.73   86.84   0
  -7  -2   5  304.03   95.03   0
   7   2   5   51.76  115.99   0
   7   0   5  186.17   72.85   0
  -7   0   5  278.47   75.31   0
   7   0  -5  234.74   82.47   0
   0   7   5  200.14   69.64   0
  -7   0  -5  185.89   65.89   0
   0  -7  -5  220.98   91.63   0
   0  -7  -5  287.58   67.57   0
  -2  -7  -5  419.12  116.02   0
   7  -2   5  355.55  104.33   0
  -7   2   5  221.60  123.28   0
   7  -2  -5  312.28   94.79   0
  -2  -7  -5  363.36   76.26   0
  -7   2  -5  278.42   86.69   0
   1   1  -6 7359.61  121.09   0
  -1   1  -6 7293.04  119.88   0
  -1   1   6 7377.69   79.48   0
   1  -1  -6 7295.16   88.98   0
  -1  -1  -6 7307.49   94.43   0
   1   1   6 7413.34   95.75   0
  -1   1  -6 7289.17  157.13   0
  -1  -1   6 7359.75  107.94   0
  -1  -1  -6 7251.56   98.46   0
   2   0   6   30.97   46.78   0
   0   2  -6    7.03   70.16   0
  -2   0  -6   22.74   38.36   0
  -2   0   6   -0.18   35.51   0
   0   2   6    0.85   31.93   0
   0  -2  -6   16.33   43.60   0
   0   2  -6    6.05   46.84   0
  -2   0  -6   39.47   67.64   0
   2   0  -6   39.04   30.44   0
  -2  -2  -6    0.79   36.16   0
   2  -2  -6   -7.57   41.95   0
  -2  -2   6   12.03   52.53   0
  -2   2  -6   21.16   56.73   0
   2   2  -6    3.36   51.88   0
  -2   2  -6    9.79   72.27   0
   2  -2   6   27.02   75.04   0
  -2   2   6   -6.74   40.15   0
  -2  -2  -6   14.96   34.31   0
   3   1   6 5730.86   96.18   0
  -1   3   6 5904.09   71.62   0
   1  -3  -6 6189.72   78.18   0
  -1   3  -6 6161.29  186.87   0
  -3  -1  -6 6127.14   90.72   0
  -1   3  -6 5484.78  173.85   0
  -3  -1  -6 6029.08   93.87   0
   3   1  -6 6301.97   92.86   0
  -3  -1   6 6373.76   99.13   0
   3  -1   6 7276.83  105.28   0
   1   3   6 7386.74   88.36   0
  -3   1   6 7293.27   96.13   0
  -3   1  -6 7348.50   98.47   0
   3  -1  -6 7382.31   91.70   0
  -1  -3  -6 7339.25   79.54   0
  -1  -3  -6 7386.39   76.59   0
  -3  -3  -6 5763.26   78.97   0
   3  -3   6 5103.02   96.18   0
  -3  -3   6 5692.50  121.71   0
   3   3  -6 5872.57  125.32   0
  -3   3   6 5429.04   68.75   0
  -3   3  -6 6391.69  106.11   0
   3  -3  -6 5453.53   67.86   0
  -3  -3  -6 6185.66   79.90   0
   2  -4   6    7.08   97.47   0
  -4  -2   6    7.57   58.90   0
  -4  -2  -6  -21.42   55.22   0
   4   2  -6  -59.54   64.96   0
  -2   4  -6    0.45   56.98   0
   4   2   6    4.86   64.17   0
  -2   4   6  179.73   38.94   0
   2  -4  -6  321.66   44.48   0
  -2   4  -6   -7.78   61.61   0
  -4  -2  -6   11.68   53.02   0
   4   0   6   -8.77   53.11   0
  -4   0   6    8.00   45.52   0
   0  -4  -6   -0.97   41.03   0
   4   0  -6  -14.77   40.51   0
  -4   0  -6  -37.31   53.43   0
   0   4   6  -15.63   36.86   0
  -2  -4  -6  -29.24   38.92   0
  -2  -4  -6    6.62   45.22   0
  -4   2   6  -13.34   49.78   0
  -4   2  -6  -16.22   51.16   0
   4  -2   6   15.63   36.79   0
   4  -2  -6   39.97   40.67   0
   4   4  -6    5.43   81.23   0
  -4  -4   6    0.74   73.36   0
   4  -4   6    0.34   57.86   0
  -4  -4  -6   33.07   52.69   0
  -4   4   6   -6.55   41.83   0
   4  -4  -6  -22.68   45.26   0
  -4  -4  -6   18.02   51.11   0
  -4   4  -6  -28.60   65.14   0
  -5  -3   6 3025.62   77.88   0
  -3   5   6 3545.51   78.40   0
   3  -5   6 3762.90  134.68   0
   5   3  -6 3593.65  100.15   0
  -3   5  -6 3555.92   93.31   0
  -5  -3  -6 3928.41  103.61   0
   3  -5  -6 3778.82   93.45   0
   5   3   6 3247.53   73.13   0
  -5  -3  -6 3862.55  110.69   0
  -5  -1   6 4969.04   85.80   0
  -5  -1  -6 5105.75   84.00   0
   1  -5  -6 5033.42   82.40   0
   5   1  -6 4961.10   78.99   0
  -5  -1  -6 4965.55   71.19   0
  -1   5   6 5065.34   70.20   0
   5   1   6 4974.09   67.29   0
   1   5   6 4408.30   69.33   0
   5  -1   6 3220.28   62.99   0
  -1  -5  -6 3892.91   62.71   0
  -5   1   6 3818.98   77.60   0
   5  -1  -6 3848.46   80.25   0
  -5   1  -6 3440.29   67.87   0
  -1  -5  -6 3561.78   54.95   0
   5  -3   6 4149.96  107.52   0
  -3  -5  -6 4149.19   77.24   0
  -3  -5  -6 4026.97   84.40   0
  -5   3   6 3846.72   76.12   0
   5  -3  -6 3748.95   72.15   0
  -5   3  -6 3746.71  107.77   0
  -5  -5   6 2058.10  123.85   0
   5  -5   6 2929.10  114.39   0
  -5   5  -6 2660.38  122.91   0
  -5  -5  -6 2302.69  101.51   0
  -5  -5  -6 2671.51  106.12   0
   5   5  -6 3005.93  155.69   0
   5  -5  -6 2392.13   90.25   0
  -5  -5   6 2746.08  127.52   0
  -5   5   6 2177.09   79.96   0
  -6  -4   6   49.51   92.80   0
   6   4  -6  -93.81   94.35   0
  -4   6   6  -38.55   77.22   0
  -6  -4  -6  -37.43  103.27   0
   4  -6   6    2.45  136.51   0
  -6  -4  -6   28.67   96.05   0
   4  -6  -6    9.43  136.25   0
  -4   6  -6   55.29  104.28   0
   6   2  -6  -80.41  106.90   0
  -6  -2  -6   56.19   96.64   0
  -6  -2  -6  115.98   67.73   0
   2  -6  -6   27.45   90.50   0
  -2   6   6  -78.94   76.25   0
  -6  -2   6    8.97   90.92   0
   6   2   6   14.66   60.39   0
  -6   0   6  -24.88   59.79   0
   6   0   6   33.18   77.19   0
   0  -6  -6   22.96   45.70   0
   6   0  -6  -23.08   62.02   0
  -6   0  -6   22.33   57.42   0
   0   6   6   -0.49   50.69   0
   0  -6  -6   -0.85   54.47   0
  -2  -6  -6   -6.37   59.18   0
   6  -2   6    3.62   96.08   0
  -6   2   6  -32.74  100.58   0
   6  -2  -6  109.55   62.90   0
  -2  -6  -6   25.62   50.62   0
  -6   2  -6  -26.71   62.47   0
  -6   4  -6  -11.02  144.71   0
   6  -4   6  105.89  150.18   0
  -4  -6  -6  -22.04   82.22   0
  -4  -6  -6  -33.33   93.39   0
   6  -4  -6   19.50   91.18   0
  -6   4   6    1.37  128.87   0
   1  -7  -6 2472.27  120.14   0
  -7  -1   6 2298.45  132.37   0
   1  -7  -6 2847.51  134.59   0
   7   1  -6 2720.10  104.50   0
  -7  -1  -6 2000.92  134.86   0
  -7  -1  -6 2143.64   88.03   0
  -1   7   6 2343.03   79.42   0
   7   1   6 2117.95   86.36   0
  -1  -7  -6 2932.07  114.01   0
  -7   1   6 2899.09  105.83   0
  -1  -7  -6 2783.08  102.96   0
   7  -1  -6 2864.35   94.25   0
  -7   1  -6 2741.49  118.29   0
   7  -1   6 2773.84  130.44   0
   1   0  -7  707.76   42.04   0
  -1   0  -7  637.97   60.69   0
  -1   0  -7  738.89   70.00   0
   1   0   7  587.63   44.79   0
   0   1  -7  586.98   49.59   0
  -1   0   7  571.71   38.40   0
   0  -1   7  605.58   60.73   0
   0  -1  -7  648.27   40.36   0
   0   1   7  609.68   41.11   0
   0   1  -7  662.36   51.87   0
  -2  -1  -7 1103.76   49.47   0
  -1   2   7 1051.91   49.88   0
  -1   2  -7 1114.89   85.92   0
   1  -2  -7 1129.13   40.52   0
  -1   2  -7 1016.25   63.04   0
  -2  -1  -7 1212.13   71.38   0
  -2  -1   7 1067.16   50.49   0
   2   1  -7 1151.61   51.73   0
   2  -1  -7 1336.36   46.64   0
  -1  -2  -7 1102.33   51.43   0
   1   2   7 1196.95   45.46   0
  -2   1  -7 1161.57   58.33   0
  -1  -2  -7 1069.94   51.82   0
  -1  -2   7 1094.51   68.37   0
  -2   1  -7 1379.52   85.17   0
  -2   1   7 1147.79   52.17   0
   1   2  -7 1085.06   80.63   0
   2  -1   7 1351.51   72.14   0
  -3  -2  -7  386.93   46.63   0
   2  -3  -7  332.63   50.16   0
  -3  -2  -7  344.16   62.58   0
  -2   3   7  313.24   35.58   0
  -3  -2   7  361.96   69.95   0
   3   2  -7  312.71   59.88   0
  -2   3  -7  286.67   63.43   0
  -2   3  -7  320.31   58.70   0
   2  -3   7  369.62   81.12   0
  -3   0  -7 1213.34   74.01   0
  -3   0  -7 1149.55   81.01   0
  -3   0   7 1157.75   54.63   0
   0  -3  -7 1100.00   44.83   0
   3   0   7 1095.31   59.36   0
   3   0  -7 1190.99   61.38   0
   0   3   7 1267.62   60.98   0
   3  -2   7  404.24   55.81   0
   2   3  -7  543.05  103.88   0
  -2  -3  -7  424.52   35.55   0
  -3   2  -7  464.71   71.36   0
  -3   2   7  439.79   39.48   0
  -2  -3   7  484.67   65.46   0
  -3   2  -7  317.22   57.27   0
   3  -2  -7  400.90   37.14   0
  -2  -3  -7  449.77   49.85   0
   3  -4   7  719.84  111.90   0
  -4  -3   7  529.29   82.67   0
   4   3  -7  606.58   86.13   0
  -4  -3  -7  660.07   89.18   0
   3  -4  -7  594.98   50.61   0
  -4  -3  -7  699.64   85.29   0
  -3   4   7  643.46   46.83   0
  -3   4  -7  601.83   68.40   0
  -4  -1   7  343.35   69.88   0
   4   1   7  314.86   43.23   0
  -4  -1  -7  346.97   47.39   0
   1  -4  -7  467.82   36.55   0
  -4  -1  -7  414.24   53.78   0
   4   1  -7  377.86   41.84   0
  -1   4   7  440.24   54.85   0
   4  -1   7  388.70   41.43   0
  -4   1   7  503.59   68.44   0
   1   4   7  485.32   46.71   0
  -4   1  -7  424.88   63.16   0
   4  -1  -7  401.53   37.81   0
  -1  -4  -7  405.74   31.91   0
  -1  -4  -7  477.24   34.95   0
   4  -3   7  597.50   59.76   0
  -3  -4  -7  568.97   49.34   0
  -3  -4   7  761.97  123.70   0
  -4   3   7  632.15   53.93   0
  -3  -4   7  801.66  108.71   0
  -4   3  -7  839.99   78.80   0
   4  -3  -7  609.04   67.34   0
   3   4  -7  758.15   92.64   0
  -3  -4  -7  593.57   71.04   0
   4  -5   7  239.51   84.39   0
   5   4  -7  243.94  122.94   0
  -5  -4   7  190.68  109.10   0
  -5  -4  -7  294.75   78.33   0
  -4   5  -7  230.73   88.34   0
  -4   5   7  238.48   63.91   0
   4  -5  -7  192.30  102.50   0
  -5  -4  -7  348.69  121.16   0
   2  -5  -7  539.63   75.73   0
  -5  -2   7  368.09   71.89   0
   5   2  -7  408.77   59.43   0
  -5  -2  -7  402.32   57.52   0
  -2   5   7  454.46   59.62   0
   5   2   7  351.84   49.69   0
  -5  -2  -7  450.59   77.03   0
   5   0   7  430.13   69.94   0
  -5   0   7  387.91   59.15   0
   0  -5  -7  438.97   59.25   0
   0   5   7  587.76   54.48   0
  -5   0  -7  425.29   54.20   0
   5   0  -7  429.11   55.27   0
  -5   0  -7  313.76   53.44   0
  -2  -5  -7  295.60   63.55   0
   5  -2   7  283.29   51.40   0
  -5   2   7  456.48   89.33   0
   5  -2  -7  361.86   68.08   0
  -5   2  -7  342.34   53.32   0
  -2  -5  -7  290.99   40.70   0
   5  -4   7  358.26  116.18   0
  -4  -5  -7  194.24   76.86   0
  -4  -5  -7  366.61   94.72   0
  -4  -5   7  271.06  101.35   0
   5  -4  -7  279.77  100.87   0
  -5   4   7  237.14   98.72   0
  -4  -5   7  388.54  127.56   0
  -5   4  -7  375.35   80.17   0
  -6  -3   7  119.62  116.77   0
   6   3  -7  210.65  116.08   0
  -3   6   7   94.75   69.67   0
  -6  -3  -7  165.00   92.84   0
  -6  -3  -7  303.63  124.26   0
   3  -6  -7  227.66   85.12   0
   1  -6  -7  470.47   60.89   0
  -1   6   7  423.01   84.93   0
  -6  -1   7  364.85   96.43   0
   6   1  -7  484.30   75.24   0
  -6  -1  -7  431.38   96.74   0
  -6  -1  -7  396.01   99.39   0
   6   1   7  424.09   63.51   0
  -1  -6  -7  333.46   85.02   0
   6  -1   7  250.10   65.00   0
  -6   1   7  345.10   75.85   0
   1   6   7  343.25   60.98   0
   6  -1  -7  317.55   67.25   0
  -1  -6  -7  280.87   74.60   0
  -6   1  -7  216.93   65.77   0
  -3  -6  -7  150.21  110.27   0
  -6   3   7  166.78   92.47   0
   6  -3  -7  162.70  114.36   0
  -6   3  -7  169.06   89.17   0
  -3  -6  -7  158.96   96.84   0
   6  -3   7  449.74  120.30   0
  -7  -2   7  107.01  146.75   0
   7   2  -7  281.02  109.90   0
  -7  -2  -7  201.08  111.16   0
  -2   7   7  213.50  126.57   0
   2  -7  -7  174.43   96.29   0
   7   2   7   93.87   95.45   0
  -7  -2  -7  107.38  111.35   0
   7   0   7  136.58   89.15   0
   0  -7  -7  128.54  112.79   0
  -7   0   7   33.86  100.35   0
   7   0  -7  104.08  102.43   0
  -7   0  -7  150.31   89.10   0
   0   7   7   73.09  115.04   0
  -7   0  -7  -22.71   88.40   0
   0  -7  -7   52.12   91.34   0
   7  -2   7  348.84  147.04   0
  -2  -7  -7  257.76   95.57   0
  -7   2   7  134.87  153.74   0
   7  -2  -7  239.36  102.58   0
  -2  -7  -7  359.27   83.15   0
  -7   2  -7  268.90   96.01   0
   0   0   8 6583.22  102.28   0
   0   0  -8 6399.73   89.01   0
   1   1  -8  175.86   31.47   0
  -1   1  -8  182.87   51.69   0
  -1  -1  -8  162.91   37.03   0
  -1   1   8  181.21   32.10   0
  -1   1  -8  243.80   50.63   0
   1  -1  -8  208.61   43.00   0
  -1  -1   8  193.53   35.13   0
   1   1   8  201.67   48.07   0
  -1  -1  -8  161.65   36.47   0
   0   2  -8 7351.56  147.62   0
  -2   0  -8 7260.53  100.78   0
   0   2  -8 7475.73  123.74   0
   0  -2  -8 7033.93   83.25   0
  -2   0   8 7127.37   88.98   0
  -2   0  -8 8446.50  121.12   0
   0   2   8 6868.70   88.84   0
   2   0  -8 8209.04   95.73   0
  -2   2   8 5890.22   81.11   0
   2  -2  -8 5926.97   88.01   0
  -2   2  -8 5961.42  117.62   0
  -2  -2  -8 5840.04   78.23   0
  -2   2  -8 5862.87  126.13   0
  -2  -2  -8 5906.29   76.14   0
   2   2  -8 5858.92  122.11   0
  -2  -2   8 5910.60  117.96   0
  -3  -1  -8   -4.05   41.80   0
  -3  -1  -8   34.43   48.43   0
   1  -3  -8   32.77   47.58   0
  -1   3   8   -8.96   33.75   0
  -3  -1   8   10.51   58.89   0
  -1   3  -8    5.67   51.91   0
   3   1  -8  -15.29   55.21   0
  -1   3  -8    4.09   75.50   0
  -3   1  -8    0.31   66.88   0
   1   3   8   10.97   35.27   0
  -3   1  -8   44.62   57.75   0
  -3   1   8    9.98   36.49   0
   3  -1  -8   -4.36   47.94   0
  -1  -3  -8   30.73   43.61   0
   3  -1   8   35.63   57.84   0
  -1  -3  -8   44.30   45.37   0
  -3  -3  -8  -20.24   62.39   0
   3   3  -8   30.28   82.82   0
  -3   3  -8   -5.84   49.53   0
  -3  -3   8   10.91   74.97   0
  -3  -3  -8   32.19   42.12   0
  -3   3  -8   22.49   59.34   0
  -3   3   8    8.79   59.14   0
   3  -3  -8  -19.60   40.47   0
   3  -3   8   41.06  114.29   0
   2  -4  -8 4576.96  111.57   0
  -2   4  -8 4553.24  148.40   0
  -2   4   8 4614.64  108.18   0
  -4  -2  -8 4690.69   98.15   0
  -4  -2  -8 4667.54   83.49   0
  -4  -2   8 4693.30  104.17   0
  -2   4  -8 4589.48  144.65   0
   4   2  -8 4540.14   97.30   0
   0   4   8 6004.50   81.39   0
  -4   0  -8 4729.19   76.52   0
  -4   0  -8 4766.04  103.60   0
  -4   0   8 5145.79   89.20   0
   0  -4  -8 5089.48   67.00   0
   4   0  -8 5158.41   78.15   0
   4   0   8 4538.52   82.38   0
  -4   2  -8 4504.30   74.06   0
  -2  -4  -8 4452.93   73.59   0
  -2  -4  -8 4470.96   79.57   0
   4  -2   8 4489.10   78.49   0
  -4   2  -8 4467.58   76.33   0
  -4   2   8 4497.78   72.94   0
   4  -2  -8 4483.45   76.51   0
   4   4  -8 4122.15  138.36   0
  -4  -4  -8 3351.19   75.60   0
  -4  -4   8 3775.76  130.42   0
  -4  -4  -8 3762.17   99.98   0
  -4   4  -8 3858.02  113.01   0
   4  -4  -8 3344.56   71.22   0
  -4   4   8 3636.32   94.00   0
  -4   4  -8 2626.60   92.27   0
   4  -4   8 3917.57  128.13   0
  -5  -3  -8   61.06  108.80   0
  -3   5   8   70.00   81.21   0
   5   3  -8   52.89  101.44   0
  -5  -3   8   16.08   98.04   0
  -5  -3  -8   62.34  113.72   0
  -3   5  -8   31.99  101.62   0
  -3   5  -8   41.30  117.80   0
   3  -5  -8  115.49   65.01   0
   1  -5  -8  -43.98   45.33   0
  -5  -1   8  -22.78   75.34   0
  -5  -1  -8   31.74   73.45   0
   5   1  -8   -9.61   74.97   0
  -1   5   8    5.16   68.55   0
   5   1   8  -10.97   49.00   0
  -5  -1  -8    7.68   55.60   0
   1   5   8   63.95   49.12   0
  -5   1  -8   21.70   61.12   0
  -5   1   8 -147.72   66.88   0
  -5   1  -8   35.52   52.12   0
   5  -1  -8  -55.34   50.15   0
  -1  -5  -8    3.96   38.08   0
  -1  -5  -8  -45.12   44.88   0
   5  -1   8  -21.57   48.96   0
   5  -3   8   20.99   70.24   0
  -3  -5  -8   67.86   54.68   0
  -3  -5  -8  -11.90   87.56   0
  -5   3   8   31.41   71.69   0
   5  -3  -8   36.60   88.13   0
  -5   3  -8   -3.29  117.58   0
  -5   5  -8  -16.69  130.71   0
  -5  -5  -8    9.45  103.52   0
  -5   5   8    2.07   94.69   0
  -5  -5   8  104.91  147.40   0
  -5  -5   8   69.22  126.74   0
   5  -5  -8   53.56  103.68   0
   5  -5   8  -27.87  155.69   0
  -6  -2   8 2424.96   86.26   0
   6   2  -8 3242.67  136.11   0
  -6  -2  -8 2735.68  118.95   0
  -6  -2  -8 2577.79   88.71   0
  -2   6   8 2845.20   77.00   0
   6   2   8 2406.93  104.44   0
   2  -6  -8 3073.31   85.68   0
  -6   0   8 2643.51   81.73   0
   0  -6  -8 2920.10   68.52   0
   6   0  -8 3096.68  106.60   0
  -6   0  -8 2773.01   80.44   0
  -6   0  -8 2223.67   95.45   0
   0   6   8 3193.14   77.21   0
   0  -6  -8 3447.76  101.07   0
   6   0   8 2607.10   74.37   0
   6  -2   8 2665.56  111.06   0
  -2  -6  -8 2638.84   80.38   0
  -6   2   8 2914.79  104.38   0
   6  -2  -8 2483.51   85.36   0
  -2  -6  -8 2636.10   70.37   0
  -6   2  -8 2578.47   84.49   0
  -6   2  -8 1890.33   68.00   0
   1  -7  -8 -117.72  134.70   0
  -7  -1   8   30.05  104.37   0
  -7  -1  -8 -141.82  111.39   0
   7   1  -8   49.20  120.02   0
   1  -7  -8  -11.62  106.23   0
  -1  -7  -8   22.94   95.11   0
  -1  -7  -8   20.82   84.81   0
   7  -1  -8   61.57  103.16   0
  -7   1  -8    3.46   95.13   0
  -7   1  -8  -77.88   89.40   0
   0  -1   9  968.67   57.74   0
  -1   0  -9  916.64   47.18   0
   1   0   9  884.40   52.49   0
   0   1   9  922.22   42.88   0
  -1   0  -9 1040.88   50.27   0
   1   0  -9 1030.40   49.69   0
  -1   0   9  869.81   51.03   0
   0   1  -9  826.30   46.28   0
   0  -1  -9  941.92   51.42   0
   0   1  -9  994.17   61.65   0
  -2  -1  -9  327.63   44.42   0
  -1   2  -9  339.65   74.32   0
  -2  -1   9  343.61   54.76   0
   1  -2  -9  324.94   50.80   0
  -1   2   9  314.12   38.34   0
  -2  -1  -9  336.54   45.76   0
   2   1  -9  319.47   37.25   0
  -1   2  -9  297.64   36.22   0
   2  -1  -9  874.38   46.36   0
  -1  -2   9  868.03   71.55   0
  -2   1  -9  814.28   67.69   0
   1   2   9  778.19   43.97   0
  -2   1  -9  831.80   57.69   0
   1   2  -9  765.41   63.12   0
  -2   1   9  731.51   42.63   0
  -1  -2  -9  753.23   42.24   0
  -1  -2  -9  783.21   40.89   0
   2  -3  -9  631.48   47.21   0
  -3  -2  -9  634.28   54.99   0
  -2   3   9  540.99   44.67   0
  -2   3  -9  466.27   60.34   0
   3   2  -9  479.22   54.68   0
  -3  -2   9  599.64   59.58   0
  -2   3  -9  586.62   92.92   0
  -3  -2  -9  502.99   73.43   0
   0   3   9  455.82   53.85   0
  -3   0  -9  518.16   83.01   0
  -3   0  -9  395.51   61.13   0
   0  -3  -9  417.46   50.90   0
  -3   0   9  398.07   43.54   0
   3   0  -9  392.60   50.29   0
  -2  -3  -9  652.46   45.02   0
  -2  -3  -9  693.90   59.09   0
   2   3  -9  950.26  141.78   0
   3  -2  -9  843.37   61.98   0
  -3   2  -9  839.74   79.99   0
  -3   2  -9  762.55   78.11   0
  -2  -3   9  900.95   90.59   0
  -3   2   9  828.31   49.40   0
   3  -2   9 1049.32   85.13   0
  -3   4  -9  178.66   83.14   0
  -3   4   9  210.53   85.50   0
  -4  -3  -9  177.74   68.36   0
   4   3  -9  212.75  107.44   0
  -4  -3   9  245.36  111.13   0
  -4  -3  -9  196.40   94.42   0
   3  -4  -9  254.00   58.28   0
  -3   4  -9  179.07   80.78   0
   1  -4  -9  685.02   47.82   0
  -4  -1  -9  625.47   57.29   0
  -4  -1  -9  700.56   65.68   0
  -4  -1   9  614.01   59.80   0
   4   1  -9  635.22   69.97   0
  -1   4   9  689.26   47.99   0
  -4   1  -9  328.30   48.05   0
   1   4   9  486.34   67.97   0
  -4   1   9  403.66   49.96   0
   4  -1  -9  377.59   59.56   0
  -1  -4  -9  410.75   51.06   0
  -4   1  -9  240.62   47.54   0
   4  -1   9  316.83   54.09   0
  -1  -4  -9  387.99   40.55   0
  -3  -4  -9  242.23   57.02   0
  -3  -4  -9  172.04   75.65   0
  -4   3  -9  210.47   81.22   0
  -4   3  -9  322.09  113.00   0
   4  -3  -9  259.73   56.66   0
  -4   3   9  136.67   91.08   0
   4  -3   9  289.62   80.31   0
   5   4  -9  223.86  169.29   0
  -5  -4  -9  142.37  135.97   0
  -4   5  -9  125.00  134.68   0
  -4   5  -9  262.27  146.69   0
  -4   5   9  168.42   89.21   0
  -5  -4   9  178.58  130.98   0
  -5  -4  -9  317.46  104.29   0
   4  -5  -9  335.00   82.31   0
   2  -5  -9  461.31   74.88   0
  -5  -2  -9  336.64   82.17   0
  -5  -2  -9  387.27  104.20   0
   5   2  -9  407.01   78.36   0
  -5  -2   9  297.42   98.99   0
  -2   5   9  378.14   66.84   0
   0  -5  -9  276.76   50.99   0
  -5   0   9  315.24   70.84   0
  -5   0  -9  281.80   87.70   0
   5   0  -9  272.17   61.32   0
   0   5   9  428.14   64.19   0
   0  -5  -9  398.97   81.79   0
   5   0   9  271.70   60.42   0
  -5   0  -9  244.63   61.78   0
  -2  -5  -9  280.20   79.26   0
  -5   2   9  277.21  108.58   0
  -5   2  -9  297.78   93.96   0
   5  -2  -9  189.93   66.67   0
  -2  -5  -9  187.95   55.57   0
  -5   2  -9  155.59   76.49   0
   5  -2   9  231.02   61.89   0
  -4  -5  -9  261.59   87.31   0
  -4  -5  -9  195.75   94.20   0
  -5   4  -9  201.71  123.25   0
   5  -4  -9  238.34   82.40   0
  -5   4   9  251.53   85.07   0
  -5   4  -9  243.81  142.72   0
   5  -4   9  307.58  150.87   0
   6   3  -9  132.27  112.24   0
  -6  -3   9   40.83  156.28   0
  -6  -3  -9  261.69  118.59   0
  -3   6   9   94.26  134.51   0
   3  -6  -9  172.43  108.40   0
  -6  -3  -9  184.07  119.35   0
   1  -6  -9   33.23  104.51   0
  -1   6   9  248.46  107.66   0
  -6  -1   9  207.70   77.50   0
   6   1  -9  127.56   84.95   0
  -6  -1  -9  125.29   78.35   0
  -6  -1  -9  170.35  123.17   0
   6   1   9  161.98   70.66   0
  -1  -6  -9  170.52  104.78   0
   1   6   9  185.22   73.28   0
  -6   1   9  168.23   87.09   0
  -1  -6  -9  210.67   59.44   0
   6  -1  -9  263.98  111.00   0
  -6   1  -9  323.54   74.43   0
  -6   1  -9  167.59   63.15   0
   6  -1   9  181.58  108.37   0
  -3  -6  -9  338.42  139.59   0
  -6   3  -9  152.30  125.94   0
   6  -3  -9  209.85  105.83   0
  -6   3   9  411.28  125.35   0
  -6   3  -9  443.86  161.46   0
  -3  -6  -9  259.63   88.67   0
   6  -3   9  292.15  108.26   0
  -1   1 -10 6483.65   97.08   0
   1   1 -10 6499.96   94.79   0
   1   1  10 6518.78   75.43   0
   1  -1 -10 6491.01   89.33   0
  -1   1  10 6518.74   84.53   0
  -1  -1  10 6479.06  103.01   0
  -1   1 -10 6553.11   89.52   0
  -1  -1 -10 6568.40   89.71   0
  -1  -1 -10 6468.59   80.87   0
  -2   0  10  -10.70   50.97   0
   0   2 -10   20.22   55.74   0
  -2   0 -10   13.26   40.08   0
   0   2 -10   20.07   40.78   0
   0   2  10   23.08   36.94   0
  -2   0 -10   25.75   46.84   0
   0  -2 -10   16.60   51.52   0
   2   0 -10   20.23   32.70   0
  -2  -2 -10   19.33   43.72   0
   2  -2 -10   33.50   43.76   0
  -2   2  10  -10.10   43.41   0
  -2  -2 -10  -46.69   62.83   0
  -2  -2  10   -9.81   65.52   0
  -2   2 -10   -1.05   54.31   0
  -2   2 -10  -14.29   58.93   0
   2   2 -10   11.46   47.66   0
  -3  -1 -10 5572.55   97.44   0
  -1   3 -10 5144.68  135.90   0
   1  -3 -10 5661.54   75.83   0
  -1   3 -10 5884.55  198.40   0
  -1   3  10 5364.43   88.18   0
  -3  -1 -10 5487.42  107.51   0
   3   1 -10 5759.37   98.03   0
  -3  -1  10 5850.95  108.64   0
  -3   1 -10 4751.79  100.70   0
   1   3  10 4748.96   72.37   0
  -1  -3 -10 4537.24   76.37   0
  -3   1  10 4758.66   88.67   0
   3  -1 -10 5188.94   74.88   0
  -1  -3 -10 4480.99   76.33   0
  -3   1 -10 4660.51   91.31   0
  -3   3  10 4479.84   90.03   0
  -3  -3  10 4349.46  115.18   0
  -3  -3 -10 3979.19   72.07   0
  -3  -3 -10 3871.52   69.22   0
   3   3 -10 4440.74  145.59   0
  -3   3 -10 5150.20  139.89   0
  -3   3 -10 3462.03   99.72   0
   3  -3 -10 4479.98   88.76   0
   2  -4 -10   56.64   82.61   0
  -4  -2 -10   22.82  103.29   0
   4   2 -10   31.75   65.79   0
  -2   4  10   13.27   84.04   0
  -4  -2  10   17.39   82.98   0
  -4  -2 -10   -8.61  106.63   0
  -4   0 -10   62.01   65.62   0
  -4   0 -10   16.39   57.77   0
   0   4  10   36.01   52.82   0
   0  -4 -10   25.42   63.55   0
  -4   0  10   61.74   84.07   0
   4   0 -10   15.65   69.29   0
  -2  -4 -10  -47.09   69.72   0
  -4   2 -10  -17.57   70.64   0
  -4   2 -10  -14.75   88.67   0
  -4   2  10   35.79   64.65   0
   4  -2 -10   28.96   74.58   0
  -2  -4 -10  -33.65   50.76   0
   4  -2  10   30.21   79.59   0
  -4  -4  10  -63.82  129.92   0
  -4   4  10   -7.08   81.58   0
   4   4 -10   -6.95  126.70   0
  -4   4 -10   13.22  106.61   0
  -4  -4 -10  -82.23  108.23   0
  -4  -4 -10  -74.99   73.50   0
  -4   4 -10   -8.20   81.30   0
   4  -4 -10  -39.70  105.21   0
   5   3 -10 2853.44  115.74   0
  -5  -3 -10 2926.26  150.89   0
  -3   5  10 2806.82  123.47   0
  -5  -3  10 2737.81  150.18   0
  -5  -3 -10 2823.10  145.65   0
   3  -5 -10 3108.27  134.98   0
  -1   5  10 3739.52  116.56   0
   1  -5 -10 3165.52   77.66   0
  -5  -1 -10 2675.27   97.76   0
  -5  -1 -10 2922.66  115.60   0
   5   1 -10 3147.52   91.27   0
  -5  -1  10 2763.39   90.94   0
   1   5  10 4038.22   86.67   0
  -5   1 -10 3508.67   90.40   0
  -1  -5 -10 3461.02   89.33   0
  -5   1  10 3636.21  132.66   0
   5  -1 -10 3785.55   83.34   0
  -5   1 -10 2504.86   76.21   0
   5  -1  10 3233.54  110.35   0
  -1  -5 -10 3560.12   78.56   0
  -3  -5 -10 2346.94   87.90   0
   5  -3 -10 2207.68   91.11   0
  -5   3 -10 3251.58  120.39   0
  -5   3  10 2517.90  111.76   0
  -5   3 -10 1718.21  118.21   0
   5  -3  10 2471.01  146.32   0
  -3  -5 -10 2365.37  109.39   0
   2  -6 -10  -89.80  146.64   0
  -6  -2 -10  -21.15  120.21   0
   6   2 -10   77.29  172.82   0
  -6  -2 -10   -6.50  117.19   0
  -6  -2  10   26.50  110.21   0
  -2   6  10   56.09   91.62   0
   0   6  10   85.29   83.45   0
   0  -6 -10   21.52  100.46   0
   6   0 -10  -68.56   86.13   0
  -6   0 -10  -29.53  136.80   0
  -6   0  10   55.04   89.08   0
  -6   0 -10  100.74  109.87   0
   6   0  10   44.82   79.83   0
   0  -6 -10  -79.21  116.76   0
  -2  -6 -10   12.01   98.80   0
  -6   2 -10   18.26  122.10   0
   6  -2 -10   24.45  104.80   0
  -2  -6 -10   46.80  118.49   0
  -6   2  10  -82.07  176.86   0
  -6   2 -10  158.49  139.34   0
   6  -2  10    7.38  143.67   0
  -1   0 -11  650.24   47.05   0
   1   0 -11  632.38   51.78   0
   0   1 -11  605.31   48.44   0
   0   1  11  595.24   43.38   0
   0  -1 -11  639.58   57.64   0
  -1   0  11  599.40   60.24   0
  -1   0 -11  620.35   43.96   0
   0  -1  11  637.14   58.03   0
   0   1 -11  725.59   50.07   0
  -2  -1 -11  674.41   74.41   0
  -2  -1 -11  691.54   56.23   0
  -1   2 -11  735.00   85.49   0
   1  -2 -11  699.66   66.68   0
  -2  -1  11  711.64   72.93   0
  -1   2 -11  578.12   56.25   0
  -1   2  11  609.02   50.60   0
   2   1 -11  600.56   45.66   0
  -1  -2  11  267.20   70.56   0
   2  -1 -11  327.09   49.71   0
  -2   1 -11  267.80   74.67   0
  -2   1  11  249.55   47.26   0
  -2   1 -11  260.62   67.48   0
   1   2  11  226.07   45.71   0
  -1  -2 -11  234.70   48.05   0
   1   2 -11  266.86   60.44   0
   1   2 -11  322.48   73.92   0
  -1  -2 -11  237.84   59.15   0
  -3  -2  11  652.01   68.97   0
   2  -3 -11  627.87   57.84   0
  -3  -2 -11  708.87   62.97   0
  -3  -2 -11  518.81   57.20   0
  -2   3  11  638.24   54.54   0
   3   2 -11  594.10   63.32   0
  -2   3 -11  632.60  113.13   0
  -2   3 -11  500.50   64.62   0
  -3   0 -11  410.18   61.71   0
   0   3  11  369.45   55.70   0
   0  -3 -11  283.93   70.08   0
  -3   0  11  363.16   79.20   0
  -3   0 -11  330.99   82.08   0
   3   0 -11  332.29   64.40   0
  -3   2  11  258.68   77.14   0
  -2  -3 -11  294.20   47.49   0
   2   3 -11  327.30  130.74   0
  -3   2 -11  272.70   87.19   0
  -3   2 -11  250.49   56.15   0
  -2  -3  11  342.38  102.09   0
   3  -2 -11  268.70   53.05   0
   2   3 -11  360.72  106.80   0
  -2  -3 -11  274.89   67.82   0
  -3   4 -11  291.07  113.94   0
  -4  -3 -11  134.82   86.60   0
   4   3 -11  337.48  141.67   0
  -3   4  11  439.83   83.56   0
  -4  -3 -11  320.49  109.94   0
  -4  -3  11  328.29  125.85   0
   3  -4 -11  306.89  108.25   0
  -3   4 -11  324.54  135.93   0
   1  -4 -11  242.64   66.99   0
  -4  -1 -11  198.03  106.24   0
   4   1 -11  264.29   66.70   0
  -4  -1  11  335.19  114.78   0
  -4  -1 -11  249.20  123.64   0
  -1   4  11  273.31   93.22   0
  -4   1 -11  396.01  102.25   0
  -4   1 -11  349.26   66.46   0
  -1  -4 -11  365.85   53.48   0
   4  -1 -11  378.58   82.45   0
   1   4  11  398.79   85.99   0
  -4   1  11  485.67   98.84   0
  -1  -4 -11  461.27   55.45   0
  -3  -4 -11  210.45   93.54   0
  -3  -4 -11  118.18   96.47   0
  -4   3 -11  238.08   99.36   0
   4  -3 -11  120.71  100.22   0
  -4   3 -11  209.24  115.24   0
  -4   3  11  200.46  113.72   0
   2  -5 -11   88.66   96.66   0
  -5  -2 -11  185.20  102.18   0
   5   2 -11  125.19  101.53   0
  -5  -2  11  112.13  102.71   0
  -2   5  11  441.85  123.70   0
  -5  -2 -11  246.25  136.15   0
  -5   0 -11  174.42  106.37   0
   0  -5 -11  216.26   91.15   0
  -5   0 -11  319.33   82.22   0
   5   0 -11  292.76  103.25   0
  -5   0  11  250.59   95.04   0
   0   5  11  438.14  110.09   0
   0  -5 -11  302.26   76.19   0
  -2  -5 -11  444.08   76.63   0
  -5   2 -11  163.92  108.82   0
  -5   2 -11  219.48  126.23   0
   5  -2 -11  478.27   84.62   0
  -2  -5 -11  221.98   64.93   0
  -5   2  11  286.68  106.51   0
  -6  -1 -11   53.31  114.36   0
   1  -6 -11  194.01  100.75   0
   6   1 -11  224.03  116.49   0
  -6  -1 -11   69.95  115.85   0
  -1   6  11 -109.39  156.30   0
  -6  -1  11   86.48  113.35   0
   1  -6 -11  160.55  114.33   0
  -1  -6 -11  259.59  101.38   0
   1   6  11  142.67  112.96   0
  -1  -6 -11   52.78  128.85   0
  -6   1 -11   90.29   95.79   0
   6  -1 -11   21.25  153.28   0
  -6   1 -11  128.70  114.48   0
  -6   1  11  226.39  123.19   0
   0   0 -12 6234.66   84.62   0
   0   0 -12 6542.80  100.64   0
   0   0  12 6215.01  104.63   0
   1   1 -12  -15.15   55.81   0
  -1   1 -12  -24.91   49.45   0
   1  -1 -12   11.67   46.23   0
  -1  -1  12    8.63   52.11   0
  -1   1 -12   27.33   53.77   0
  -1  -1 -12   40.93   51.46   0
   1   1  12   22.32   61.57   0
  -1   1  12   14.13   67.02   0
  -1  -1 -12   14.57   47.49   0
  -2   0 -12 4079.71   99.62   0
   0   2 -12 4490.49  118.23   0
  -2   0 -12 4243.75   81.60   0
   0   2 -12 3966.67   93.78   0
  -2   0  12 4139.46   78.61   0
   0  -2 -12 4312.02   82.06   0
   0   2  12 4137.48   89.33   0
   0  -2 -12 3733.69   65.61   0
   2   0 -12 4259.83   72.36   0
  -2  -2 -12 4339.25   74.87   0
   2  -2 -12 4327.81   84.26   0
  -2   2 -12 4303.67  125.63   0
  -2   2  12 4277.33   77.43   0
   2   2 -12 4300.57  117.09   0
  -2  -2  12 4303.41  131.10   0
  -2   2 -12 4302.34   77.03   0
  -2  -2 -12 4251.91   92.58   0
  -1   3 -12   -3.52   88.04   0
  -3  -1  12   14.07   96.93   0
  -3  -1 -12   24.09   91.77   0
   1  -3 -12   86.81   85.59   0
  -3  -1 -12  -25.42   98.36   0
  -1   3 -12  -22.52  147.39   0
   3   1 -12   39.07   78.59   0
  -1   3  12  107.98   86.70   0
   1   3  12   32.11   59.17   0
  -3   1  12  -59.75   70.92   0
  -3   1 -12   16.66   61.09   0
  -3   1 -12    7.75   69.50   0
  -1  -3 -12  -35.53   49.28   0
   3  -1 -12  -45.07   50.38   0
  -1  -3 -12  -14.51   47.53   0
  -3  -3 -12  120.09   93.86   0
  -3  -3 -12   39.01   68.69   0
  -3   3 -12  -10.64   87.39   0
  -3   3  12   27.96  104.38   0
   3   3 -12   -5.94  163.11   0
  -3   3 -12  -42.55  131.48   0
  -3  -3  12   30.05  114.95   0
   3  -3 -12   13.06  100.96   0
  -4  -2  12 3975.90  168.24   0
   2  -4 -12 3975.32   94.12   0
  -4  -2 -12 3645.45  100.53   0
  -4  -2 -12 3017.13  103.21   0
   4   2 -12 3270.08  109.53   0
  -2   4  12 3467.32  124.14   0
  -4   0 -12 3406.38   96.00   0
   0  -4 -12 3370.98   81.86   0
   4   0 -12 3318.46  109.11   0
  -4   0 -12 2903.27  126.01   0
   0   4  12 3568.43   90.61   0
  -4   0  12 3744.51  136.81   0
   0  -4 -12 3529.36  107.11   0
  -2  -4 -12 3110.54  100.79   0
  -4   2 -12 3180.58  110.00   0
  -4   2 -12 2779.18  104.22   0
   4  -2 -12 3303.26  115.33   0
  -2  -4 -12 2824.61  101.44   0
  -4   2  12 3220.30  128.20   0
  -4  -4 -12 1628.28  114.69   0
  -4  -4 -12 1444.28  161.06   0
  -4   4  12 1938.30  130.51   0
  -4   4 -12 1597.16  181.37   0
   4  -4 -12 1689.95  119.51   0
  -4   4 -12 2023.58  184.18   0
   1  -5 -12   22.99   86.00   0
  -1   5  12   21.62   95.97   0
  -5  -1 -12   66.25   97.52   0
   5   1 -12   11.85   92.31   0
  -5  -1  12   31.70  105.66   0
  -5  -1 -12  -50.35  139.09   0
  -1  -5 -12  -43.35   80.26   0
  -5   1 -12  130.40  132.64   0
  -1  -5 -12   49.60  104.40   0
   5  -1 -12   77.98   84.94   0
   1   5  12   81.02  124.02   0
  -5   1  12   -7.03  110.98   0
  -5   1 -12   25.18   85.46   0
   0   1 -13  460.65   89.86   0
  -1   0 -13  381.55   63.31   0
   1   0 -13  340.52   52.57   0
   0  -1  13  369.29   79.69   0
  -1   0  13  431.55   65.95   0
   0   1 -13  371.50   68.20   0
   0  -1 -13  388.83   60.42   0
  -1   0 -13  431.90   54.02   0
   0   1  13  434.55   58.38   0
   0  -1 -13  347.25   78.18   0
  -1   2  13  383.41   92.63   0
  -2  -1 -13  588.14   95.66   0
  -1   2 -13  507.84  119.30   0
   1  -2 -13  494.00   60.72   0
  -1   2 -13  414.19   77.35   0
  -2  -1  13  595.44  104.80   0
   2   1 -13  457.72   83.91   0
  -2  -1 -13  575.09   79.83   0
   2  -1 -13  221.89   65.12   0
  -2   1 -13  180.17   75.60   0
  -1  -2  13  218.61   88.08   0
   1   2  13  253.37   60.64   0
  -2   1  13  133.97   71.77   0
  -1  -2 -13  223.73   93.32   0
   1   2 -13  208.87   85.71   0
  -2   1 -13  238.48   76.84   0
   1   2 -13  205.49  104.10   0
  -1  -2 -13   71.41   78.74   0
   2  -3 -13  398.61   81.38   0
  -3  -2 -13  260.26   79.58   0
  -3  -2 -13  438.08  115.25   0
  -2   3 -13  357.79   86.34   0
  -3  -2  13  449.86  120.11   0
   3   2 -13  310.46  120.67   0
  -2   3 -13  460.66  137.95   0
  -2   3  13  508.04  110.02   0
  -3   0 -13  286.79   74.75   0
  -3   0 -13  196.81   69.28   0
  -3   0  13  288.30  105.36   0
   0  -3 -13  182.29   70.92   0
   0   3  13  158.43   65.86   0
   3   0 -13  242.31   83.50   0
   0  -3 -13  270.73   84.30   0
   2   3 -13  209.43  153.52   0
  -2  -3 -13  193.12   65.61   0
  -3   2 -13  148.56   94.80   0
  -3   2  13  146.98   79.69   0
   2   3 -13  164.19  201.83   0
  -3   2 -13  224.33  119.24   0
  -2  -3 -13   98.76   68.95   0
   3  -2 -13  291.41  103.17   0
  -3   4 -13  233.77  267.01   0
  -4  -3 -13  280.66  157.74   0
  -4  -3 -13  151.17  109.77   0
   4   3 -13  265.56  209.59   0
  -3   4  13   91.05  168.72   0
  -4  -3  13  188.83  171.32   0
   3  -4 -13  451.46  120.87   0
  -4  -1  13  132.82  112.43   0
   1  -4 -13  153.79   88.74   0
  -4  -1 -13  105.98  141.10   0
  -1   4  13  194.50  124.94   0
  -4  -1 -13   62.87  129.09   0
   4   1 -13  192.11  118.16   0
  -4   1  13  224.04   99.46   0
  -4   1 -13  287.86  125.23   0
   1   4  13  248.92   79.67   0
  -4   1 -13  277.99   86.04   0
  -1  -4 -13  309.89  103.72   0
   4  -1 -13  485.27  108.30   0
  -1  -4 -13  347.02  101.34   0
  -3  -4 -13   29.89   95.72   0
  -4   3  13   33.74  173.85   0
  -4   3 -13  122.84  147.36   0
  -4   3 -13  104.10  194.04   0
   4  -3 -13   92.43  154.13   0
  -3  -4 -13 -139.58  144.73   0
   0  -5 -13  230.25   94.32   0
   0   5  13  208.90  161.98   0
  -5   0 -13  150.88  123.24   0
   5   0 -13  161.55  151.92   0
  -5   0 -13  330.76  108.26   0
  -5   0  13  297.47  141.83   0
   0  -5 -13  259.44   97.80   0
   1   1 -14 3921.49  105.59   0
  -1  -1  14 3972.95  122.60   0
  -1  -1 -14 3821.34   93.77   0
  -1   1 -14 4068.16  125.38   0
   1  -1 -14 3997.05   86.95   0
  -1   1  14 4002.74  120.19   0
  -1   1 -14 3455.89   95.49   0
  -1  -1 -14 3896.53  112.87   0
   1   1 -14 4279.22  107.68   0
   0   2 -14   26.60   80.69   0
   0   2 -14  -28.09  116.85   0
  -2   0 -14  100.94  111.43   0
   0  -2 -14 -119.84  113.68   0
  -2   0  14   42.35   78.71   0
  -2   0 -14  -34.05   99.71   0
   0  -2 -14   -2.73   61.61   0
   2   0 -14   29.36   90.16   0
   0   2  14   26.68  100.17   0
   2  -2 -14   37.89   83.65   0
  -2  -2 -14  177.48  103.10   0
  -2   2 -14   16.38  128.15   0
  -2   2 -14  -38.08   87.79   0
  -2  -2  14   39.58  119.97   0
   2   2 -14   34.04   81.87   0
  -2   2  14  -67.42  118.73   0
  -2  -2 -14  -83.69   80.89   0
   2   2 -14  -25.14  127.75   0
  -3  -1 -14 2786.25  102.09   0
  -3  -1 -14 3387.37  113.12   0
   1  -3 -14 3711.84  108.20   0
  -1   3  14 3604.76  140.20   0
  -1   3 -14 3372.38  227.87   0
  -3  -1  14 3805.66  168.21   0
   3   1 -14 3324.56  127.97   0
  -1   3 -14 3448.29  176.04   0
  -3   1 -14 2661.07   94.22   0
  -3   1 -14 2920.35  152.59   0
  -3   1  14 3152.68  113.05   0
   1   3  14 2780.60   90.04   0
  -1  -3 -14 2733.68   94.47   0
   3  -1 -14 2954.33   92.81   0
  -1  -3 -14 2487.59   87.53   0
  -3  -3  14 2732.96  193.11   0
  -3  -3 -14 2106.95  112.66   0
   3   3 -14 2711.68  280.45   0
  -3   3  14 2656.51  173.88   0
  -3   3 -14 2718.87  205.04   0
  -3   3 -14 2093.89  139.25   0
  -3  -3 -14 2050.25  112.32   0
   3   3 -14 3017.76  248.82   0
   3  -3 -14 2736.69  121.15   0
   2  -4 -14 -151.37  143.07   0
  -4  -2 -14  174.40  186.18   0
  -4  -2 -14   27.29  196.10   0
  -4  -2  14  -16.19  201.49   0
   4   2 -14   15.50  134.31   0
  -2   4  14  116.13  176.17   0
  -4   0  14  101.10  190.30   0
   0   4  14  128.41   96.23   0
  -4   0 -14   84.55   93.95   0
  -4   0 -14  163.29  103.09   0
   0  -4 -14  115.42   90.76   0
   4   0 -14   88.92   87.94   0
   0  -4 -14  187.30   98.42   0
  -2  -4 -14  -46.62  140.28   0
  -4   2  14  -38.97  137.90   0
  -4   2 -14  -10.84  116.68   0
  -4   2 -14   26.76  136.07   0
  -2  -4 -14 -157.55  143.50   0
   4  -2 -14   46.76  118.36   0
   0   1 -15  281.90   89.48   0
  -1   0 -15  339.40   87.82   0
   1   0 -15  263.12  102.78   0
   0   1 -15  236.35   70.71   0
   0  -1 -15  276.73   76.23   0
  -1   0 -15  211.39   99.25   0
   0   1  15  226.34   79.63   0
  -1   0  15  245.61   90.30   0
   1   0 -15  205.36  134.36   0
   0  -1 -15  164.76  115.69   0
  -2  -1 -15  102.57   98.42   0
   1  -2 -15  288.71  139.01   0
  -1   2 -15  152.22  161.00   0
  -1   2 -15  161.07  104.01   0
  -2  -1  15  146.13  150.43   0
  -1   2  15   70.92   95.17   0
  -2  -1 -15   33.22  137.38   0
   2   1 -15  152.91  111.99   0
  -1  -2 -15  273.87   83.09   0
   1   2 -15  299.12  142.08   0
  -2   1 -15  291.48  103.61   0
  -1  -2 -15  328.48  148.49   0
  -2   1 -15  125.41  108.51   0
   1   2 -15  266.92  122.91   0
  -2   1  15  312.30  146.28   0
   2  -1 -15  300.32  120.44   0
   2  -3 -15  130.06  197.60   0
  -3  -2 -15  196.35  137.09   0
  -2   3 -15  147.96  148.44   0
  -3  -2  15  237.46  146.30   0
   3   2 -15  134.10  130.00   0
  -2   3 -15   89.24  211.33   0
  -3  -2 -15  143.37  181.66   0
  -2   3  15  205.90  125.73   0
  -3   0 -15  132.97  114.92   0
   0  -3 -15  118.26  111.98   0
   0   3  15  204.73   98.56   0
  -3   0  15  215.96  123.33   0
   3   0 -15  243.26  129.37   0
   0  -3 -15   50.29  127.95   0
  -3   0 -15  244.36  102.91   0
  -2  -3 -15  229.79  151.90   0
  -3   2 -15  326.56  144.02   0
  -3   2  15  234.43  196.98   0
  -2  -3 -15   59.31  164.64   0
  -3   2 -15   85.36  146.28   0
   3  -2 -15  331.19  169.17   0
   0   0 -16 3111.78  167.66   0
   0   0 -16 2696.90  130.94   0
   0   0  16 2380.08  100.69   0
  -1  -1 -16 -121.40  167.75   0
   1  -1 -16  -12.27  140.84   0
  -1   1 -16 -195.17  167.73   0
  -1   1 -16  -42.19   88.35   0
  -1  -1 -16  -38.22  141.78   0
  -1  -1  16  -26.50  107.21   0
  -1   1  16   26.91  156.40   0
   1  -1 -16   12.47  107.66   0
   1   1 -16   54.05   89.91   0
   1   1 -16  143.48  168.82   0
  -2   0 -16 3037.97  146.32   0
   0   2 -16 3146.31  222.04   0
   0  -2 -16 3162.73  143.96   0
  -2   0  16 3332.84  160.27   0
  -2   0 -16 2460.81  119.34   0
   0   2  16 2741.23  160.56   0
   2   0 -16 2867.64  118.65   0
   0   2 -16 2826.91  166.31   0
   0  -2 -16 2720.65  118.24   0
  -2  -2 -16 1804.13  138.22   0
  -2   2  16 2602.66  220.82   0
  -2   2 -16 2256.17  234.85   0
  -2   2 -16 1975.26  162.83   0
  -2  -2 -16 2370.53  144.88   0
   2   2 -16 2273.63  213.01   0
  -2  -2  16 2231.15  206.78   0
   2   2 -16 2648.21  236.76   0
   2  -2 -16 2410.31  148.91   0
   0  -1 -17  103.12  146.92   0
   1   0 -17  -11.85  182.50   0
   0   1 -17  129.45  121.48   0
   0   1 -17  189.82  217.00   0
  -1   0 -17    0.73  154.04   0
   0   1  17  328.37  182.20   0
   0  -1 -17  -52.73  182.71   0
  -1   0 -17  135.12  168.77   0
  -1   0  17  180.45  200.51   0
   1   0 -17  117.94  165.88   0
;
_shelx_hkl_checksum     93829
_shelx_res_file
;
TITL  ND0.667WO4 (IH152 IN I41/A)
    C:\Crystal\X-Red32\Nd067WO4.res
    created by SHELXL-2018/1 at 17:13:52 on 07-Nov-2023
CELL  0.71073  5.30480  5.30480 11.49990 90.00000 90.00000 90.00000
ZERR 2  0.00030  0.00030  0.00090  0.00000  0.00000  0.00000
LATT 2
SYMM -X+ 0.50000, -Y, Z+ 0.50000
SYMM -Y+ 0.75000, X+ 0.25000, Z+ 0.25000
SYMM Y+ 0.75000, -X+ 0.75000, Z+ 0.75000
SFAC ND W O
UNIT 4 4 16
PLAN 10
FMAP 2
L.S. 3
BOND
ACTA
WGHT    0.026500
EXTI    0.088040
FVAR       0.48285
ND    1    0.000000    0.250000    0.625000    10.16667    0.01756    0.01756 =
         0.01391    0.00000    0.00000    0.00000
W     2    0.000000    0.250000    0.125000    10.25000    0.01378    0.01378 =
         0.01301    0.00000    0.00000    0.00000
O     3    0.238158    0.399844    0.040122    11.00000    0.02607    0.02169 =
         0.01854    0.00105    0.00467    0.00007
HKLF 4
REM   ND0.667WO4 (IH152 IN I41/A)
REM R1 =  0.0224 for     231 Fo > 4sig(Fo)  and  0.0331 for all     291 data
REM     15 parameters refined using      0 restraints
END
WGHT      0.0265      0.0000
REM Highest difference peak  1.081,  deepest hole -1.257,  1-sigma level  0.304
Q1    1   0.1000  0.3445  0.1213  11.00000  0.05    1.08
Q2    1   0.0000  0.2500  0.5513  10.50000  0.05    1.06
Q3    1   0.2130  0.4804  0.1691  11.00000  0.05    0.99
Q4    1   0.0825  0.4128  0.0782  11.00000  0.05    0.97
Q5    1   0.0754 -0.0273  0.6209  11.00000  0.05    0.94
Q6    1   0.4194  0.4501 -0.0478  11.00000  0.05    0.92
Q7    1  -0.1505  0.3232  0.0825  11.00000  0.05    0.86
Q8    1   0.2049  0.4790  0.0909  11.00000  0.05    0.85
Q9    1   0.2629  0.5552  0.0891  11.00000  0.05    0.82
Q10   1   0.1829  0.2942  0.0433  11.00000  0.05    0.79
;
_shelx_res_checksum     2705
