# Supplementary material for: Crystal structure of defect scheelite-type Nd2/3[WO4]
Source: IUCrdata. 2024 Mar 6;9(Pt 3):x240175. doi: 10.1107/S2414314624001755 (PMC10993567; doi:10.1107/S2414314624001755)
Supplement: Supplementary file 2 [file x-09-x240175-Isup2.hkl]

data_I                                                                          
_shelx_title '  ND0.667WO4 (IH152 IN I41/A)'                                    
_shelx_refln_list_code          4                                               
_shelx_F_calc_maximum      386.97                                               
_exptl_crystal_F_000       664.00                                               
_reflns_d_resolution_high  0.6631                                               
                                                                                
loop_                                                                           
 _space_group_symop_operation_xyz                                               
 'x, y, z'                                                                      
 '-x+1/2, -y, z+1/2'                                                            
 '-y+3/4, x+1/4, z+1/4'                                                         
 'y+3/4, -x+3/4, z+3/4'                                                         
 'x+1/2, y+1/2, z+1/2'                                                          
 '-x+1, -y+1/2, z+1'                                                            
 '-y+5/4, x+3/4, z+3/4'                                                         
 'y+5/4, -x+5/4, z+5/4'                                                         
 '-x, -y, -z'                                                                   
 'x-1/2, y, -z-1/2'                                                             
 'y-3/4, -x-1/4, -z-1/4'                                                        
 '-y-3/4, x-3/4, -z-3/4'                                                        
 '-x+1/2, -y+1/2, -z+1/2'                                                       
 'x, y+1/2, -z'                                                                 
 'y-1/4, -x+1/4, -z+1/4'                                                        
 '-y-1/4, x-1/4, -z-1/4'                                                        
                                                                                
_cell_length_a     5.3048                                                       
_cell_length_b     5.3048                                                       
_cell_length_c    11.4999                                                       
_cell_angle_alpha  90.000                                                       
_cell_angle_beta   90.000                                                       
_cell_angle_gamma  90.000                                                       
                                                                                
_shelx_F_squared_multiplier     1.000                                           
                                                                                
loop_                                                                           
 _refln_index_h                                                                 
 _refln_index_k                                                                 
 _refln_index_l                                                                 
 _refln_F_squared_calc                                                          
 _refln_F_squared_meas                                                          
 _refln_F_squared_sigma                                                         
 _refln_observed_status                                                         
   0   2   0      96661.13      89541.28      2706.78 o                         
   2   2   0     114580.80     112976.62      1235.83 o                         
  -2   4   0      59008.01      55894.63      1387.95 o                         
   0   4   0      66045.59      69365.64      1395.18 o                         
   2   4   0      56116.60      57454.93       472.79 o                         
   4   4   0      26531.46      26454.61      1005.58 o                         
  -4   6   0      18025.33      18574.41       363.58 o                         
  -2   6   0      20886.67      19058.05       505.48 o                         
   0   6   0      27245.06      28752.62       613.40 o                         
   2   6   0      23176.72      23450.36       390.27 o                         
   4   6   0      16721.03      18155.26       726.79 o                         
   0   8   0      11043.25      10400.27       407.63 o                         
   0   1   1      10683.97      10026.71       237.65 o                         
  -1   2   1      11778.39      11543.74       301.39 o                         
   1   2   1       1528.91       1479.87        72.39 o                         
  -2   3   1       8896.75       8449.02       128.11 o                         
   0   3   1       3578.44       3550.44       144.62 o                         
   2   3   1       2864.64       2933.24       101.74 o                         
  -3   4   1       3563.52       3630.62       109.52 o                         
  -1   4   1       2862.22       2790.32        74.39 o                         
   1   4   1       5295.23       5033.45       116.05 o                         
   3   4   1       2020.70       2042.58       120.15 o                         
  -4   5   1       1839.28       2007.22       104.26 o                         
  -2   5   1       1497.91       1415.97        80.68 o                         
   0   5   1       3289.25       3441.10        97.23 o                         
   2   5   1       3328.12       3227.41        99.33 o                         
   4   5   1       1162.28       1269.83       119.89 o                         
  -5   6   1        874.20        931.61       181.13 o                         
  -3   6   1       1784.17       1731.54        94.34 o                         
  -1   6   1       1364.64       1273.24        91.91 o                         
   1   6   1       2344.11       2249.39        98.12 o                         
   3   6   1       1202.24       1309.23       110.96 o                         
   5   6   1       1139.02       1081.03       183.86 o                         
  -2   7   1       1411.00       1538.09       122.42 o                         
   0   7   1       1212.65       1132.17       116.77 o                         
   2   7   1        852.48        842.65       141.45 o                         
   1   1   2     149746.44     157741.17       986.98 o                         
   0   2   2        578.48        510.62        61.09 o                         
   2   2   2         60.99        103.35        44.29 o                         
  -1   3   2      93003.63      91098.94       864.43 o                         
   1   3   2      76777.82      77285.61       443.12 o                         
   3   3   2      58061.32      57930.90       859.70 o                         
  -2   4   2         99.91         76.60        59.65 o                         
   0   4   2        855.98        859.02        62.24 o                         
   2   4   2        415.42        452.50        73.66 o                         
   4   4   2          9.66         17.31        68.61 o                         
  -3   5   2      29219.07      28048.92       447.89 o                         
  -1   5   2      35874.68      34810.41       201.61 o                         
   1   5   2      44270.11      45426.68      1119.83 o                         
   3   5   2      27034.70      28609.67       777.61 o                         
   5   5   2      15790.36      17122.40       903.02 o                         
  -4   6   2          0.01        102.32       105.24 o                         
  -2   6   2         29.32         93.13       101.40 o                         
   0   6   2        172.56        119.35        89.55 o                         
   2   6   2         94.21        102.80        98.04 o                         
   4   6   2          0.56        -35.20       115.76 o                         
  -3   7   2      12032.11      11955.60       321.71 o                         
  -1   7   2      16418.47      16683.48       401.91 o                         
   1   7   2      14929.68      14767.30       391.50 o                         
   3   7   2      12110.41      13038.66       425.49 o                         
   0   1   3      10320.48      10169.86       323.75 o                         
  -1   2   3       1434.33       1336.14        61.13 o                         
   1   2   3       8072.65       8298.36       139.96 o                         
  -2   3   3       4053.61       4057.39       137.21 o                         
   0   3   3       3308.03       3343.74       130.88 o                         
   2   3   3       8144.41       8238.54       297.83 o                         
  -3   4   3       1419.84       1431.08        64.12 o                         
  -1   4   3       5845.70       5394.74       127.78 o                         
   1   4   3       3269.84       3313.02        97.71 o                         
   3   4   3       2138.33       2283.93        76.93 o                         
  -4   5   3       1583.00       1545.08        95.18 o                         
  -2   5   3       2935.02       2782.49        82.60 o                         
   0   5   3       2292.97       2237.01       100.25 o                         
   2   5   3       1866.86       1907.19        89.26 o                         
   4   5   3       1826.42       2032.18       125.45 o                         
  -5   6   3        989.41       1093.02       173.19 o                         
  -3   6   3       1489.02       1455.40       111.66 o                         
  -1   6   3       1667.54       1657.08       101.01 o                         
   1   6   3       1340.92       1264.22        90.77 o                         
   3   6   3       2064.10       2177.35       144.99 o                         
   5   6   3        652.47        685.16       182.23 o                         
  -2   7   3        681.38        661.49       143.06 o                         
   0   7   3       1719.02       1708.56       125.49 o                         
   2   7   3        995.36       1037.83       184.31 o                         
   0   0   4     107632.09     107467.77      1283.84 o                         
   1   1   4       2888.22       2630.81        72.62 o                         
   0   2   4     122210.59     118543.23       658.57 o                         
   2   2   4      79202.55      80672.35       642.41 o                         
  -1   3   4         67.70         73.73        58.14 o                         
   1   3   4        104.64        130.36        65.77 o                         
   3   3   4         62.15         86.80        74.41 o                         
  -2   4   4      43702.11      42147.28      1054.31 o                         
   0   4   4      55205.79      56768.90       306.47 o                         
   2   4   4      45195.60      45460.90       246.10 o                         
   4   4   4      30708.55      32316.82       194.72 o                         
  -3   5   4        140.62         89.00        77.19 o                         
  -1   5   4         21.49         -1.58        84.33 o                         
   1   5   4          1.12         59.54        82.81 o                         
   3   5   4         53.57         23.98        94.91 o                         
   5   5   4         85.92        179.27       122.48 o                         
  -4   6   4      12250.82      12535.23       349.87 o                         
  -2   6   4      22124.38      21634.59       430.45 o                         
   0   6   4      24076.19      23791.07       783.16 o                         
   2   6   4      20731.41      20633.25       318.31 o                         
   4   6   4      12938.54      13591.79       640.97 o                         
  -3   7   4         23.60        210.82       165.57 o                         
  -1   7   4          0.01        -66.60       125.25 o                         
   1   7   4         10.21       -117.97       155.16 o                         
   3   7   4          0.01         21.85       189.29 o                         
   0   1   5       3092.74       3147.75        93.21 o                         
  -1   2   5       6573.32       6936.50       185.51 o                         
   1   2   5       8341.65       8669.99       125.75 o                         
  -2   3   5       1454.65       1592.31        62.14 o                         
   0   3   5       7621.63       7736.10       303.09 o                         
   2   3   5       2406.21       2425.58        81.89 o                         
  -3   4   5       2901.71       2914.66       108.20 o                         
  -1   4   5       2274.96       2337.77       101.52 o                         
   1   4   5       2377.18       2351.21       116.16 o                         
   3   4   5       3493.93       3658.76       130.30 o                         
  -4   5   5       1270.83       1445.56       119.48 o                         
  -2   5   5       2410.17       2361.07        78.17 o                         
   0   5   5       2138.92       2205.48        95.21 o                         
   2   5   5       1759.19       1908.77       173.98 o                         
   4   5   5       1690.61       1694.47       120.51 o                         
  -3   6   5        930.51        889.91       110.98 o                         
  -1   6   5       2203.43       2039.16       122.36 o                         
   1   6   5       1549.56       1516.13       103.24 o                         
   3   6   5        989.15       1186.92       131.15 o                         
  -2   7   5       1208.04       1190.33       165.19 o                         
   0   7   5        849.76       1012.81       121.44 o                         
   2   7   5       1380.43       1460.60       172.59 o                         
   1   1   6      92181.41      89807.64       414.50 o                         
   0   2   6          1.17         75.41        58.41 o                         
   2   2   6          3.11         28.92        66.06 o                         
  -1   3   6      53053.73      52759.24       659.88 o                         
   1   3   6      73383.15      72535.33       333.21 o                         
   3   3   6      40079.86      42297.38       887.48 o                         
  -2   4   6          0.38        454.74       170.80 o                         
   0   4   6          1.73        -47.41        76.71 o                         
   2   4   6          3.94          6.71        74.92 o                         
   4   4   6          0.61         -1.01        82.94 o                         
  -3   5   6      21486.54      20750.52       477.17 o                         
  -1   5   6      36044.75      34581.41       198.78 o                         
   1   5   6      23998.12      23043.53       718.75 o                         
   3   5   6      24899.34      23970.05       445.81 o                         
   5   5   6      12664.79      13008.86       522.78 o                         
  -4   6   6          0.00        -22.17       151.86 o                         
  -2   6   6          0.15         57.28       129.22 o                         
   0   6   6          0.09         17.67        91.12 o                         
   2   6   6          0.52         68.73       114.97 o                         
   4   6   6          0.00         17.76       185.41 o                         
  -1   7   6      11746.88      12088.01       449.63 o                         
   1   7   6      14091.36      14957.21       234.81 o                         
   0   1   7       2879.04       2980.53        70.44 o                         
  -1   2   7       5428.07       5485.66        94.28 o                         
   1   2   7       5795.38       5982.08       165.83 o                         
  -2   3   7       1410.75       1494.83        80.09 o                         
   0   3   7       5488.55       5694.89       110.06 o                         
   2   3   7       1954.57       1925.94        73.89 o                         
  -3   4   7       2521.70       2832.04       110.06 o                         
  -1   4   7       1787.89       1789.30        88.52 o                         
   1   4   7       2018.29       1960.64        73.81 o                         
   3   4   7       2972.85       2989.45       146.17 o                         
  -4   5   7       1006.84       1083.46       138.88 o                         
  -2   5   7       1947.22       1879.41       104.86 o                         
   0   5   7       1961.71       1989.80       101.52 o                         
   2   5   7       1460.14       1434.72       100.74 o                         
   4   5   7       1378.87       1371.54       149.12 o                         
  -3   6   7        803.46        777.47       167.83 o                         
  -1   6   7       1838.11       1952.00       130.98 o                         
   1   6   7       1366.23       1334.53       115.58 o                         
   3   6   7        783.03        918.86       181.08 o                         
  -2   7   7       1055.52        734.87       182.81 o                         
   0   7   7        658.57        352.56       148.98 o                         
   2   7   7       1217.22       1237.23       187.40 o                         
   0   0   8      65303.60      64038.98       906.67 o                         
   1   1   8        944.96        828.86        56.92 o                         
   0   2   8      67537.26      70934.99      1510.06 o                         
   2   2   8      49290.40      48168.91       273.83 o                         
  -1   3   8         25.85         29.05        72.74 o                         
   1   3   8         46.88         89.53        69.45 o                         
   3   3   8         37.42         34.76        81.00 o                         
  -2   4   8      30075.25      30277.64       246.64 o                         
   0   4   8      35942.18      35847.40       939.52 o                         
   2   4   8      30250.62      29374.82       187.86 o                         
   4   4   8      21035.81      20446.42       719.22 o                         
  -3   5   8        109.20        260.68       141.70 o                         
  -1   5   8         18.83        -36.45        96.46 o                         
   1   5   8          0.39        -62.17        80.02 o                         
   3   5   8         30.77        123.07       131.62 o                         
   5   5   8         62.17        115.81       190.90 o                         
  -2   6   8      15214.48      14810.49       556.02 o                         
   0   6   8      17055.82      15882.65       627.04 o                         
   2   6   8      15008.21      13475.30       468.35 o                         
  -1   7   8          0.12       -152.89       218.44 o                         
   1   7   8          9.76         19.87       178.26 o                         
   0   1   9       4485.47       4521.66        89.29 o                         
  -1   2   9       1363.21       1427.89        69.78 o                         
   1   2   9       3510.44       3705.90        77.22 o                         
  -2   3   9       2400.56       2560.67        98.79 o                         
   0   3   9       1791.98       1884.92        98.41 o                         
   2   3   9       3805.49       3735.75       163.18 o                         
  -3   4   9        971.82        921.18       125.04 o                         
  -1   4   9       3036.09       3032.10       104.97 o                         
   1   4   9       1807.33       1663.34        91.36 o                         
   3   4   9       1285.54       1042.43       122.04 o                         
  -4   5   9        966.45       1019.06       176.07 o                         
  -2   5   9       1642.81       1730.88       146.89 o                         
   0   5   9       1444.06       1394.90       101.01 o                         
   2   5   9       1182.04        989.41       119.93 o                         
   4   5   9       1024.23       1051.87       166.49 o                         
  -3   6   9        910.85        668.21       217.33 o                         
  -1   6   9        957.51        671.13       144.51 o                         
   1   6   9        922.69        939.38       121.44 o                         
   3   6   9       1230.22       1284.02       192.47 o                         
   1   1  10      49029.77      52487.46       237.28 o                         
   0   2  10         59.75         71.61        64.53 o                         
   2   2  10          3.95          1.67        76.68 o                         
  -1   3  10      36481.67      39114.35       524.60 o                         
   1   3  10      31198.88      31675.75       397.59 o                         
   3   3  10      26343.05      26014.26       938.68 o                         
  -2   4  10         34.37        102.30       147.56 o                         
   0   4  10        187.77        150.56       111.65 o                         
   2   4  10         89.79        -18.39       111.01 o                         
   4   4  10          1.73       -144.96       145.27 o                         
  -3   5  10      14322.90      15255.47       291.26 o                         
  -1   5  10      17275.25      17056.43       698.26 o                         
   1   5  10      21163.13      20232.92       637.32 o                         
   3   5  10      13230.51      12778.31       624.04 o                         
  -2   6  10         15.11         39.57       208.49 o                         
   0   6  10         67.76         85.72       145.59 o                         
   2   6  10         33.71        124.29       199.30 o                         
   0   1  11       2860.80       2908.04        76.59 o                         
  -1   2  11       2820.55       2961.26        96.46 o                         
   1   2  11       1215.39       1172.66        79.07 o                         
  -2   3  11       2761.82       2778.24       102.05 o                         
   0   3  11       1480.36       1580.66       121.00 o                         
   2   3  11       1315.05       1255.19       101.73 o                         
  -3   4  11       1399.63       1420.62       167.69 o                         
  -1   4  11       1334.78       1138.75       156.38 o                         
   1   4  11       1828.55       1806.89       119.55 o                         
   3   4  11        857.58        792.72       181.71 o                         
  -2   5  11        704.50        851.89       191.64 o                         
   0   5  11       1283.99       1282.64       153.75 o                         
   2   5  11       1420.84       1522.68       236.92 o                         
  -1   6  11        601.14        462.46       190.36 o                         
   1   6  11       1056.88        599.60       189.80 o                         
   0   0  12      45863.98      47801.08       744.50 o                         
   1   1  12          3.83         46.31        75.60 o                         
   0   2  12      26334.50      25945.66       351.40 o                         
   2   2  12      28341.64      27267.73       203.93 o                         
  -1   3  12          0.06        136.17       140.27 o                         
   1   3  12          0.15        -64.07        91.28 o                         
   3   3  12          0.53        110.50       150.03 o                         
  -2   4  12      18297.67      19921.66       765.62 o                         
   0   4  12      19918.37      19563.49       422.40 o                         
   2   4  12      17664.97      16950.99       448.83 o                         
   4   4  12       9650.37       8601.93       395.17 o                         
  -1   5  12          1.60         88.84       174.02 o                         
   1   5  12          0.05        166.41       159.24 o                         
   0   1  13       1851.72       1774.33        90.72 o                         
  -1   2  13       2195.63       2264.26       133.52 o                         
   1   2  13        879.28        870.93       106.52 o                         
  -2   3  13       1819.40       1755.84       157.67 o                         
   0   3  13       1151.63       1006.39       127.08 o                         
   2   3  13        902.00        776.80       142.09 o                         
  -3   4  13       1040.16       1099.82       253.17 o                         
  -1   4  13        826.47        620.65       204.82 o                         
   1   4  13       1392.94       1396.91       162.46 o                         
   3   4  13        711.57        158.06       248.81 o                         
   0   5  13        997.97       1041.68       195.33 o                         
   1   1  14      22445.21      23178.61       300.84 o                         
   0   2  14         25.83         29.77       127.50 o                         
   2   2  14          5.54         38.84       140.56 o                         
  -1   3  14      17658.34      18837.84       444.00 o                         
   1   3  14      16169.71      15175.76       366.67 o                         
   3   3  14      12710.64      12592.20       613.15 o                         
  -2   4  14         11.22         85.95       291.91 o                         
   0   4  14         97.69        535.08       162.76 o                         
   2   4  14         63.02       -114.03       229.26 o                         
   0   1  15       1309.44       1106.98       125.15 o                         
  -1   2  15        630.29        582.76       181.22 o                         
   1   2  15       1258.75       1187.44       179.20 o                         
  -2   3  15        770.01        720.88       233.70 o                         
   0   3  15        820.49        760.86       187.41 o                         
   2   3  15       1288.86        922.58       285.58 o                         
   0   0  16      13718.24      13890.75       977.50 o                         
   1   1  16         68.31        -66.47       165.63 o                         
   0   2  16      14890.89      15367.93       408.03 o                         
   2   2  16      11575.97      11501.19       355.46 o                         
   0   1  17        599.44        473.85       227.21 o                         
                                                                                
